# Supplementary material for: Review of the Genus Sycanus Amyot & Serville, 1843 (Heteroptera: Reduviidae: Harpactorinae), from China Based on DNA Barcoding and Morphological Evidence
Source: Insects. 2024 Feb 28;15(3):165. doi: 10.3390/insects15030165 (PMC10971704; doi:10.3390/insects15030165)
Supplement: Supplementary file 1 [file insects-15-00165-s001.zip]

Archive with 3 entries (3 files):
- Alignment S1. Alignment of COI + outgroup dataset(Alignment S1 is uploaded separately).nexus
- Supporting information-20240217.pdf
- Table S2 & S3(Tables S2 & S3 is uploaded separately).xlsx
