# Supplementary material for: Review of the Genus Sycanus Amyot & Serville, 1843 (Heteroptera: Reduviidae: Harpactorinae), from China Based on DNA Barcoding and Morphological Evidence
Source: Insects. 2024 Feb 28;15(3):165. doi: 10.3390/insects15030165 (PMC10971704; doi:10.3390/insects15030165)
Supplement: Supplementary file 1 [file insects-15-00165-s001.zip › Alignment S1. Alignment of COI + outgroup dataset(Alignment S1 is uploaded separately).nexus]

#NEXUS
[ TITLE ]
BEGIN TAXA;
       DIMENSIONS NTAX=87;
       TAXLABELS
             MS-HN-COI
             B-LC1-COI
             DQ-3-COI
             DQ-COI
             HJQ-LC-COI
             B-LC2-COI
             DHX-10-COI
             DHX-11-COI
             DHX-13-COI
             DHX-GX1-COI
             DHX-GX2-COI
             ESX-1-2-COI
             ESX-1-COI
             ESX-YN1-COI
             ESX-YN2-COI
             ESX-YN3-COI
             HBX-HaN1-COI
             HBX-HaN2-COI
             HBX-HaN3-COI
             HDX-10-HD2-COI
             HDX-11-HD3-COI
             HDX-12-COI
             HDX-12-HD4-COI
             HDX-13-COI
             HDX-13-HD5-COI
             HDX-14-HD6-COI
             HDX-15-HD7-COI
             HDX-16-COI
             HDX-16-HD8-COI
             HDX-17-HD-COI
             HDX-1-COI
             HDX-2-COI
             HDX-3-COI
             HDX-5-COI
             HDX-6-COI
             HDX-8-COI
             HDX-COI
             HDX-GD1-COI
             HDX-GD2-COI
             HDX-GD3-COI
             HDX-LC1-COI
             HDX-LC2-COI
             HDX-LC3-COI
             HDX-LC4-COI
             HDX-LC5-COI
             HDX-LC6-COI
             HOX-YN2-COI
             HOX-YN3-COI
             HOX-YN4-COI
             HUX-1-COI-F
             HUX-2-COI-F
             HUX-3-COI-F
             HUX-4-COI-F
             HUX-5-COI-F
             HUX-6-COI-F
             HUX-7-COI-F
             HUX-FJ1-COI
             HUX-FJ2-COI
             HUX-FJ3-COI
             SCX-11-COI
             SCX-13-2-COI
             SCX-1-COI
             SCX-5-COI
             SCX-8-COI
             SCX-GX1-COI
             SCX-GX3-COI
             SCX-GZ1-COI
             SCX-SC1
             SCX-SC2
             XX-HC-YN2-COI
             XX-HC-YN3-COI
             XX-YN10
             XX-YN1-COI
             XX-YN3-COI
             XX-YN4
             XX-YN5
             XX-YN9
             XZ1-TW1-COI
             XZ1-TW2-COI
             XZ1-TW3-COI
             XZ2-HaN1-COI
             XZ2-HaN2-COI
             XZ3-YN1-COI
             XZ3-YN2-COI
             XZ3-YN3-COI
             ZYX-LC9-COI
             ZYX-YN1-COI
;
END;
BEGIN CHARACTERS;
       DIMENSIONS NCHAR=675;
       FORMAT MISSING=? GAP=- MATCHCHAR=. datatype=DNA;
MATRIX

MS-HN-COI         GCTTGGTACCCCAGGTACATTCATTGGCAATGACCAAATCTATAATGTATTTGTTACTGCCCACGCTTTCATTATAATTTTTTTTATAGTTATACCTGTTATAATTGGAGGGTTTGGAAATTGACTTGTACCCCTAATAATTGGAGCTCCCGATATAGCCTTTCCACGAATAAATAATATAAGATTTTGACTTCTCCCCCCCTCATTATCATTATTATTAATTAGTAGAATTGCTGAAGGCGGGGCCGGAACAGGATGAACCGTTTACCCCCCTTTATCAAGTAATATTGCTCATAGAGGTGCATCTGTTGATCTGGCCATTTTTTCTCTTCACTTAGCTGGAGTATCCTCGATTCTAGGAGCAGTTAACTTCATCTCCACAATTATTAATATACGGACAATAGGAATAACTCCTGAACGAATCCCTCTATTTGTTTGATCTGTAGGAATTACAGCATTATTATTATTATTATCACTCCCAGTCTTAGCTGGGGCTATTACTATACTTTTAACTGATCGAAATTTTAATACATCTTTCTTTGATCCATCAGGAGGAGGAGACCCTATCTTATATCAACATTTATTCTGATTCTTTGGACACCCTGAAGTTTATATTCTCATTTTACCAGGATTTGGACTAATTTCTCACATCATTTCTATAGAAACAGGAAAAAA
B-LC1-COI         ACTGGGGACTCCAGGAACATTTATTGGCAACGACCAAATTTATAATGTATTTGTAACTGCTCATGCCTTTATTATAATTTTCTTTATAGTTATACCAATTATAATTGGTGGGTTTGGAAATTGATTAGTCCCCTTAATAATTGGGGCTCCTGATATAGCCTTTCCACGAATAAATAATATAAGATTCTGGCTGCTACCCCCTTCTTTAACTTTACTTTTAATTAGAAGTATTGCTGAAGGAGGTGCTGGAACAGGGTGGACTGTGTATCCTCCACTATCAAGTAATATTGCCCATAGAGGAGCTTCAGTTGACTTAGCAATTTTCTCACTTCATTTAGCAGGTGTATCTTCAATTTTAGGAGCAGTTAATTTTATCTCAACAATTATTAATATACGGCCAGCAGGTATAACCCCTGAACGAATTCCATTATTTGTCTGATCTGTAGGAATTACAGCATTACTTTTACTTTTATCACTACCAGTTCTAGCTGGTGCTATTACTATACTTTTAACTGATCGAAATTTTAATACATCCTTCTTTGACCCATCAGGAGGGGGAGACCCTATCCTATACCAACATTTATTTTGATTTTTTGGGCACCCTGAAGTTTATATTCTTATTTTACCAGGATTTGGTTTAATTTCCCATATTATTTCAATAGAAACAGGTAAAAA
DQ-3-COI          ACTGGGTACTCCAGGAACATTTATTGGTAATGACCAAATTTATAATGTATTTGTGACTGCTCATGCTTTCATTATAATTTTCTTTATAGTCATGCCAATTATAATTGGTGGCTTTGGAAACTGACTAGTCCCATTAATAATTGGGGCCCCAGATATAGCCTTTCCACGAATAAATAATATAAGATTCTGGCTGTTACCTCCATCTTTAACTTTGTTGTTAATTAGAAGAATTGCAGAGGGGGGTGCTGGCACAGGATGAACTGTTTACCCCCCCTTATCAAGTAATATCGCTCATAGAGGAGCCTCAGTCGACTTAGCAATTTTCTCCCTCCACTTAGCAGGTGTTTCTTCAATTTTAGGAGCTGTAAATTTCATTTCAACAATTATCAATATACGGCCAGCAGGAATAACTCCCGAACGAATTCCATTATTTGTATGATCTGTTGGGATTACAGCCCTATTATTATTATTATCACTCCCAGTCTTAGCTGGGGCTATTACTATACTTTTAACTGATCGAAACTTTAATACATCCTTCTTTGATCCTTCTGGAGGTGGCGACCCTATCCTATACCAACATCTATTCTGATTTTTTGGTCATCCCGAAGTGTATATTCTGATCTTACCGGGGTTTGGATTAATTTCTCACATCATTTCAATAGAAACAGGAAAAAA
DQ-COI            ACTGGGTACTCCAGGAACATTTATTGGTAATGACCAAATTTATAATGTATTTGTAACTGCTCATGCTTTCATTATAATTTTCTTTATAGTCATGCCAATTATAATTGGTGGCTTTGGAAACTGACTAGTCCCATTAATAATTGGGGCCCCAGATATAGCCTTTCCACGAATAAATAATATAAGATTCTGGCTGTTACCCCCATCTTTAACTTTGTTGTTAATTAGAAGAATTGCAGAGGGGGGTGCTGGCACAGGATGAACTGTTTACCCCCCCTTATCAAGTAATATCGCTCATAGAGGAGCCTCAGTCGACTTAGCAATTTTCTCCCTCCACTTAGCAGGTGTTTCTTCAATTTTAGGAGCTGTAAATTTCATTTCAACAATTATCAATATACGGCCAGCAGGAATAACTCCCGAACGAATTCCATTATTTGTATGATCTGTTGGGATTACAGCCCTATTATTATTATTATCACTCCCAGTCTTAGCTGGGGCTATTACTATACTTTTAACTGATCGAAACTTTAATACATCCTTCTTTGATCCTTCTGGAGGTGGCGACCCTATCCTATACCAACATCTATTCTGATTTTTTGGTCATCCTGAAGTATATATTTTGATCTTACCGGGATTTGGATTAATTTCTCACATCATTTCAATAGAAACAGGAAAAAA
HJQ-LC-COI        CTGGGGTACCCCAGGAACATTTATTGGTAATGACCAAATTTATAATGTATTTGTCACTGCCCATGCCTTTATTATAATCTTCTTCATAGTTATGCCAGTCATAATTGGTGGATTCGGGAACTGGCTAGTTCCATTAATAATTGGAGCCCCTGATATAGCCTTCCCACGAATAAATAACATAAGATTCTGACTACTGCCCCCATCTTTAACTTTATTATTAATTAGAAGAATTGCTGAAGGAGGTGCTGGGACAGGATGAACTGTTTACCCTCCCCTATCAAGTAATATCGCTCATAGAGGAGCTTCTGTTGACTTAGCAATTTTCTCCCTTCATTTAGCAGGTGTGTCCTCAATTCTAGGAGCCGTGAATTTTATTTCAACAATTATTAACATACGACCAGCAGGTATAACTCCCGAACGAATCCCCCTATTTGTTTGATCTGTAGGAATTACAGCCCTATTATTACTTTTATCACTTCCAGTCCTAGCCGGAGCTATTACTATACTTTTAACTGATCGAAACTTTAATACATCCTTCTTTGACCCTTCGGGAGGTGGTGATCCTATCCTATATCAACATTTATTTTGATTCTTTGGGCATCCTGAGGTGTATATTTTAATCTTACCAGGATTTGGACTAATTTCTCACATCATTTCAATAGAAACAGGAAAAAA
B-LC2-COI         ACTGGGGACTCCAGGAACATTTATTGGCAACGACCAAATTTATAATGTATTTGTAACTGCTCATGCCTTTATTATAATTTTCTTTATAGTTATACCAATTATAATTGGTGGGTTTGGAAATTGATTGGTCCCCTTAATAATTGGGGCTCCTGATATAGCCTTTCCACGAATAAATAATATAAGATTCTGGCTGCTACCCCCTTCTTTAACTTTACTTTTAATTAGAAGTATCGCTGAAGGAGGTGCTGGAACAGGGTGAACTGTGTATCCTCCACTATCAAGTAATATTGCCCATAGAGGAGCTTCAGTTGACTTAGCAATTTTCTCACTTCATTTAGCAGGTGTATCTTCAATTTTAGGAGCAGTTAATTTTATCTCAACAATTATTAATATACGGCCAGCAGGTATAACCCCTGAACGAATTCCATTATTTGTCTGATCTGTAGGAATTACAGCATTACTTTTACTTTTATCACTACCAGTTCTAGCTGGTGCTATTACTATACTTTTAACTGATCGAAATTTTAATACATCCTTCTTTGACCCATCAGGAGGGGGAGACCCTATCCTATACCAACATTTATTTTGATTTTTTGGGCACCCTGAAGTTTACATTCTTATTTTACCAGGATTTGGTTTAATTTCCCATATTATTTCAATAGAAACAGGTAAAAA
DHX-10-COI        GCTGGGTACCCCAGGTACCTTCATTGGTAACGACCAAATCTACAATGTATTTGTTACTGCCCATGCATTTATTATAATTTTCTTTATAGTTATACCTATTATAATTGGAGGCTTCGGAAACTGATTAGTCCCCTTAATACTAGGGGCACCAGACATAGCATTTCCACGGATAAATAATATAAGATTCTGACTTCTACCCCCCTCATTAACTTTACTTATTATTAGAAGAATTGCTGAAGGAGGGGCGGGAACAGGTTGAACTGTTTATCCTCCATTATCAAGAAATATCGCTCATAGTGGAGCTTCAGTTGATTTAGCAATCTTTTCACTACATTTAGCAGGTGTATCATCAATTTTAGGAGCAGTAAACTTTATTTCAACAATTATCAATATACGGCCAGTAGGAATAACCCCTGAACGAATCCCCTTATTTGTATGATCAGTGGGGATTACAGCCCTTCTTCTTCTTCTCTCACTCCCAGTTCTAGCTGGAGCTATTACTATACTCCTGACTGATCGAAACTTTAATACATCTTTCTTTGACCCATCAGGAGGGGGTGACCCCATTCTTTATCAACACTTATTCTGATTCTTTGGACATCCAGAAGTGTATATTCTTATTTTACCTGGATTTGGCTTAATTTCCCTTATTAATTCTATAGAAACAGGTAAAAA
DHX-11-COI        GCTAGGTACCCCAGGTACCTTCATTGGTAACGACCAAATCTACAATGTATTTGTTACTGCCCATGCATTTATTATAATTTTCTTTATAGTTATACCTATTATAATTGGAGGCTTCGGAAACTGATTAGTCCCCTTAATACTAGGGGCACCAGACATAGCATTTCCACGGATAAATAATATAAGATTCTGACTTCTACCCCCCTCATTAACTTTACTTATTATTAGAAGAATTGCTGAAGGAGGGGCGGGAACAGGTTGAACTGTTTATCCTCCATTATCAAGAAATATCGCTCATAGTGGAGCTTCAGTTGATTTAGCAATCTTTTCACTACATTTAGCAGGTGTATCATCAATTTTAGGAGCAGTAAACTTTATTTCAACAATTATCAATATACGGCCAGTAGGAATAACCCCTGAACGAATCCCCTTATTTGTATGATCAGTGGGGATTACAGCCCTTCTTCTTCTTCTCTCACTCCCAGTTCTAGCTGGAGCTATTACTATACTCCTGACTGATCGAAACTTTAATACATCTTTCTTTGACCCATCAGGAGGGGGTGACCCCATTCTTTATCAACACTTATTCTGATTCTTTGGACATCCAGAAGTGTATATTCTTATTTTACCTGGATTTGGCTTAATTCGGCCCATTATTTCTATAGAAACAGGTAAAAA
DHX-13-COI        GCTAGGTACCCCAGGTACCTTCATTGGTAACGACCAAATCTACAATGTATTTGTTACTGCCCATGCATTTATTATAATTTTCTTTATAGTTATACCTATTATAATTGGAGGCTTCGGAAACTGATTAGTCCCCTTAATACTAGGGGCACCAGACATAGCATTTCCACGGATAAATAATATAAGATTCTGACTTCTACCCCCCTCATTAACTTTACTTATTATTAGAAGAATTGCTGAAGGAGGGGCGGGAACAGGTTGAACTGTTTATCCTCCATTATCAAGAAATATCGCTCATAGTGGAGCTTCAGTTGATTTAGCAATCTTTTCACTACATTTAGCAGGTGTATCATCAATTTTAGGAGCAGTAAACTTTATTTCAACAATTATCAATATACGGCCAGTAGGAATAACCCCTGAACGAATCCCCTTATTTGTATGATCAGTGGGGATTACAGCCCTTCTTCTTCTTCTCTCACTCCCAGTTCTAGCTGGAGCTATTACTATACTCCTGACTGATCGAAACTTTAATACATCTTTCTTTGACCCATCAGGAGGGGGTGACCCCATTCTTTATCAACACTTATTCTGATTCTTTGGACATCCAGAAGTGTATATTCTTATTTTACCTGGATTTGGCTTAATTTCGGGCATTATTTCTATAGAAACAGGTAAAAA
DHX-GX1-COI       GCTAGGTACCCCAGGTACCTTCATTGGTAACGACCAAATCTACAATGTATTTGTTACTGCCCATGCATTTATTATAATTTTCTTTATAGTTATACCTATTATAATTGGAGGCTTCGGAAACTGATTAGTCCCCTTAATACTAGGGGCACCAGACATAGCATTTCCACGGATAAATAATATAAGATTCTGACTTCTACCCCCCTCATTAACTTTACTTATTATTAGAAGAATTGCTGAAGGAGGGGCGGGAACAGGTTGAACTGTTTATCCTCCATTATCAAGAAATATCGCTCATAGTGGAGCTTCAGTTGATTTAGCAATCTTTTCACTACATTTAGCAGGTGTATCATCAATTTTAGGAGCAGTAAACTTTATTTCAACAATTATCAATATACGGCCAGTAGGAATAACCCCTGAACGAATCCCCTTATTTGTATGATCAGTGGGGATTACAGCCCTTCTTCTTCTTCTCTCACTCCCAGTTCTAGCTGGAGCTATTACTATACTCCTGACTGATCGAAACTTTAATACATCTTTCTTTGACCCATCAGGAGGGGGTGACCCCATTCTTTATCAACACTTATTCTGATTCTTTGGACATCCAGAAGTGTATATTCTTATTTTACCTGGATTTGGCTTAATTTCACATATTATTTCTATAGAAACAGGTAAAAA
DHX-GX2-COI       GCTAGGTACCCCAGGTACCTTCATTGGTAACGACCAAATCTACAATGTATTTGTTACTGCCCATGCATTTATTATAATTTTCTTTATAGTTATACCTATTATAATTGGAGGCTTCGGAAACTGATTAGTCCCCTTAATACTAGGGGCACCAGACATAGCATTTCCACGGATAAATAATATAAGATTCTGACTTCTACCTCCCTCATTAACTTTACTTATTATTAGAAGAATTGCTGAAGGAGGGGCGGGAACAGGTTGAACTGTTTATCCTCCATTATCAAGAAATATCGCTCATAGTGGAGCTTCAGTTGATTTAGCAATCTTTTCACTACATTTAGCAGGTGTATCATCAATTTTAGGAGCAGTAAACTTTATTTCAACAATTATCAATATACGGCCAGTAGGAATAACCCCTGAACGAATCCCCTTATTTGTATGATCAGTGGGGATTACAGCCCTTCTTCTTCTTCTCTCACTCCCAGTTCTAGCGGGAGCTATTACTATACTCCTGACTGATCGAAACTTTAATACATCTTTCTTTGACCCATCAGGAGGGGGTGACCCCATTCTTTATCAACACTTATTCTGATTCTTTGGACATCCAGAAGTGTATATTCTTATTTTACCTGGATTTGGCTTAATTTCACATATTATTTCTATAGAAACAGGTAAAAA
ESX-1-2-COI       ACTGGGTACCCCAGGTACATTCATTGGCAATGATCAAATTTATAATGTATTTGTAACTGCCCACGCATTTATTATAATTTTCTTTATAGTTATACCTATTATAATTGGAGGTTTTGGTAACTGGTTAGTTCCTTTGATACTCGGGGCCCCCGATATAGCATTCCCACGAATAAATAACATGAGATTCTGGCTTTTACCCCCATCATTAACTTTACTTATTATTAGAAGTATTGCAGAGGGAGGTGCTGGTACAGGTTGAACTGTGTATCCCCCATTATCAAGTAATATTGCCCATAGAGGAGCATCTGTAGACTTAGCAATTTTCTCACTACATTTAGCAGGTGTATCATCAATCTTAGGAGCAGTAAATTTTATTTCAACAATTATTAATATACGACCAGCTGGAATAACTCCCGAACGAATTCCTTTATTCGTATGATCAGTAGGAATTACAGCCCTCTTACTACTTCTATCTCTTCCAGTTTTAGCTGGAGCTATTACTATACTTTTAACTGATCGAAATTTTAATACATCCTTCTTTGACCCTTCAGGAGGTGGAGATCCTATTCTTTATCAACACTTATTTTGATTTTTTGGCCATCCTGAAGTGTACATTCTTATTTTACCTGGATTTGGCTTAATTTCACATATTATTTCTATAGAAAAAGGTAAAAA
ESX-1-COI         ACTGGGTACCCCAGGTACATTCATTGGCAATGATCAAATTTATAATGTATTTGTAACTGCCCACGCATTTATTATAATTTTCTTTATAGTTATACCTATTATAATTGGAGGTTTTGGTAACTGGTTAGTTCCTTTGATACTCGGGGCCCCCGATATAGCATTCCCACGAATAAATAACATGAGATTCTGGCTTTTACCCCCATCATTAACTTTACTTATTATTAGAAGTATTGCAGAGGGAGGTGCTGGTACAGGTTGAACTGTGTATCCCCCATTATCAAGTAATATTGCCCATAGAGGAGCATCTGTAGACTTAGCAATTTTCTCACTACATTTAGCAGGTGTATCATCAATCTTAGGAGCAGTAAATTTTATTTCAACAATTATTAATATACGACCAGCTGGAATAACTCCCGAACGAATTCCTTTATTCGTATGATCAGTAGGAATTACAGCCCTCTTACTACTTCTATCTCTTCCAGTTTTAGCTGGAGCTATTACTATACTTTTAACTGATCGAAATTTTAATACATCCTTCTTTGACCCTTCAGGAGGTGGAGATCCTATTCTTTATCAACACTTATTTTGATTTTTTGGCCATCCTGAAGTGTACATTCTTATTTTACCTGGATTTGGCTTAATTTCACATATTATTTCTATAGAAACAGGTAAAAA
ESX-YN1-COI       ACTGGGTACCCCAGGTACATTCATTGGCAATGATCAAATTTATAATGTATTTGTTACTGCCCACGCATTTATTATAATTTTCTTTATAGTTATACCTATTATAATTGGAGGTTTTGGTAACTGGCTAGTTCCTTTGATACTCGGAGCCCCCGATATAGCATTCCCACGAATAAATAACATAAGATTCTGGCTTTTACCCCCATCATTAACTTTACTTATTATTAGAAGTATTGCAGAGGGAGGTGCTGGTACAGGTTGAACTGTGTACCCCCCATTATCAAGTAATATTGCCCATAGAGGAGCATCTGTAGACTTAGCAATTTTCTCGCTACATTTAGCAGGTGTATCATCAATCTTAGGAGCAGTAAATTTTATTTCAACAATTATTAATATACGACCAACTGGAATAACTCCCGAACGAATTCCTTTATTCGTATGATCAGTAGGAATTACAGCCCTCTTACTACTTTTGTCTCTTCCAGTTTTGGCTGGAGCTATTACTATACTTTTAACTGATCGAAATTTTAATACATCTTTCTTTGACCCTTCAGGAGGTGGAGATCCTATTCTTTATCAACACTTATTTTGATTTTTTGGTCATCCTGAAGTGTACATTCTTATTTTACCTGGATTTGGCTTAATTTCACATATTATTTCTATAGAAACAGGTAAAAA
ESX-YN2-COI       ACTGGGTACCCCAGGTACATTCATTGGCAATGATCAAATTTATAATGTATTTGTAACTGCCCACGCATTTATTATAATTTTCTTTATAGTTATACCTATTATAATTGGAGGTTTTGGTAACTGGCTAGTTCCTTTGATACTCGGGGCCCCCGATATAGCATTCCCACGAATAAATAACATAAGATTCTGGCTTTTACCCCCATCATTAACTTTACTTATTATTAGAAGTATTGCAGAGGGAGGTGCTGGTACAGGTTGAACTGTGTATCCCCCATTATCAAGTAATATTGCCCATAGAGGAGCATCTGTAGACTTAGCAATTTTCTCACTACATTTAGCAGGTGTATCATCAATCTTAGGAGCAGTAAATTTTATTTCAACAATTATTAATATACGACCAGCTGGAATAACTCCCGAACGAATTCCTTTATTCGTATGATCAGTAGGAATTACAGCCCTCTTACTACTTTTATCTCTTCCAGTTTTAGCTGGAGCTATTACTATACTTTTAACTGATCGAAATTTTAATACATCCTTCTTTGACCCTTCAGGAGGTGGAGATCCTATTCTTTATCAACACTTATTTTGATTTTTTGGTCATCCTGAAGTGTACATTCTTATTTTACCTGGATTTGGCTTAATTTCGCATATTATTTCTATAGAAACAGGTAAAAA
ESX-YN3-COI       ACTGGGTACCCCAGGTACATTCATTGGCAATGATCAAATTTATAATGTATTTGTAACTGCCCACGCATTTATTATAATTTTCTTTATAGTCATACCTATTATAATTGGAGGTTTTGGTAACTGGTTAGTTCCTTTGATACTCGGGGCCCCCGATATAGCATTCCCACGAATAAATAACATAAGATTCTGGCTTTTACCCCCATCATTAACTTTACTTATTATTAGAAGTATTGCAGAGGGAGGTGCTGGCACAGGTTGAACTGTGTATCCCCCATTATCAAGTAATATTGCCCATAGAGGAGCATCTGTAGACTTAGCAATTTTCTCACTACATTTAGCAGGTGTATCATCAATCTTAGGAGCAGTAAATTTTATTTCAACAATTATTAATATACGACCAGCTGGAATAACTCCCGAACGAATTCCTTTATTCGTATGATCAGTAGGAATTACAGCCCTCTTACTACTTTTATCTCTTCCAGTTTTAGCTGGAGCTATTACTATACTTTTAACTGATCGAAATTTTAATACATCCTTCTTTGACCCTTCAGGAGGTGGAGATCCTATTCTTTATCAACACTTATTTTGATTTTTTGGTCATCCTGAAGTGTACATTCTTATTTTACCTGGATTTGGCTTAATTTCACATATTATTTCTATAGAAACAGGTAAAAA
HBX-HaN1-COI      ACTGGGTACCCCAGGCACATTTATTGGCAATGATCAAATTTATAATGTATTTGTTACTGCCCATGCATTTATTATAATTTTTTTTATAGTTATACCAATTATAATTGGAGGTTTCGGGAACTGATTAGTTCCTTTAATACTTGGAGCCCCGGATATAGCATTCCCTCGAATGAATAATATAAGATTTTGGCTACTGCCTCCCTCATTAACCTTGCTTATTATTAGAAGAATCGCAGAAGGAGGTGCTGGTACAGGCTGAACCGTTTACCCTCCATTGTCGAGAAATATCGCTCATAGAGGAGCTTCAGTAGATTTAGCGATCTTCTCATTACACCTAGCAGGTGTATCATCAATCTTGGGAGCAGTAAACTTTATTTCTACAATTATCAATATACGGCCAGCCGGAATAACCCCCGAACGAATCCCTCTATTTGTATGATCAGTAGGAATTACAGCACTCTTACTTCTACTATCCCTTCCAGTTTTAGCTGGAGCTATTACTATACTCTTAACTGATCGAAACTTTAATACATCCTTCTTTGACCCATCAGGTGGGGGGGATCCTATTCTCTATCAGCACTTATTCTGATTTTTTGGTCACCCTGAAGTCTATATTCTTATTCTACCCGGATTTGGCCTAATTTCGCATATTATTTCTATAGAAACAGGTAAAAA
HBX-HaN2-COI      ACTGGGTACCCCAGGCACATTTATTGGCAATGATCAAATTTATAATGTATTTGTTACTGCCCATGCATTTATTATAATTTTTTTTATAGTTATACCAATTATAATTGGAGGTTTCGGGAACTGATTAGTTCCTTTAATACTTGGAGCCCCAGATATAGCATTCCCTCGAATGAATAATATAAGATTTTGGCTACTGCCTCCCTCATTAACCTTGCTTATTATTAGAAGAATCGCAGAAGGAGGTGCTGGTACAGGCTGAACCGTTTACCCTCCATTGTCGAGAAATATCGCTCATAGAGGAGCTTCAGTAGATTTAGCGATCTTCTCATTACACCTAGCAGGTGTATCATCAATCTTGGGAGCAGTAAACTTTATTTCTACAATTATCAATATACGGCCAGCCGGAATAACCCCCGAACGAATCCCTCTATTTGTATGATCAGTAGGAATTACAGCACTCTTACTTCTACTATCCCTTCCAGTTTTAGCTGGAGCTATTACTATACTCTTAACTGATCGAAACTTTAATACATCCTTCTTTGACCCATCAGGTGGGGGGGATCCTATTCTCTATCAGCACTTATTCTGATTTTTTGGTCACCCTGAAGTCTATATTCTTATTCTACCCGGATTTGGCCTAATTTCGCATATTATTTCTATAGAAACAGGTAAAAA
HBX-HaN3-COI      ACTGGGTACCCCAGGCACATTTATTGGCAATGATCAAATTTATAATGTATTTGTTACTGCCCATGCATTTATTATAATTTTTTTTATAGTTATACCAATTATAATTGGAGGTTTCGGGAACTGATTAGTTCCTTTAATACTTGGAGCCCCAGATATAGCATTCCCTCGAATGAATAATATAAGATTTTGGCTACTGCCCCCCTCATTAACCTTGCTTATTATTAGAAGAATCGCAGAAGGAGGCGCTGGTACAGGCTGAACCGTTTACCCTCCATTGTCGAGAAATATCGCTCATAGAGGAGCTTCAGTAGATTTAGCGATCTTCTCATTACACCTAGCAGGTGTATCATCAATCTTGGGAGCAGTGAACTTTATTTCTACAATTATCAATATACGGCCAGCCGGAATAACCCCCGAACGAATCCCTCTATTTGTATGATCAGTAGGAATTACAGCACTCTTACTTCTACTATCCCTTCCAGTTTTAGCTGGAGCTATTACTATACTCTTAACTGATCGAAACTTTAATACATCCTTCTTTGACCCATCAGGTGGGGGGGACCCTATTCTCTATCAGCACTTATTCTGATTTTTTGGTCACCCTGAAGTCTATATTCTTATTCTACCCGGATTTGGCCTAATTTCGCATATTATTTCTATAGAAACAGGTAAAAA
HDX-10-HD2-COI    ACTGGGTACCCCAGGTACATTCATTGGCAATGATCAAATTTATAATGTATTTGTAACTGCCCACGCATTTATTATAATTTTCTTTATAGTCATACCTATTATAATTGGAGGTTTTGGTAACTGGTTAGTTCCTTTGATACTCGGGGCCCCCGATATAGCATTCCCACGAATAAATAACATGAGATTCTGGCTTTTACCCCCATCATTAACTTTACTTATTATTAGAAGTATTGCAGAGGGAGGTGCTGGTACAGGTTGAACTGTGTATCCCCCATTATCAAGTAATATTGCCCATAGAGGAGCATCTGTAGACTTAGCAATTTTCTCACTACATTTAGCAGGTGTATCATCAATCTTAGGAGCAGTAAATTTTATTTCAACAATTATTAATATACGACCAGCTGGAATAACTCCCGAACGAATTCCTTTATTCGTATGATCAGTAGGAATTACAGCCCTATTACTACTTTTATCTCTTCCAGTTTTAGCTGGAGCTATTACTATACTTTTAACTGATCGAAATTTTAATACATCCTTCTTTGACCCTTCAGGAGGTGGAGATCCTATTCTTTATCAACACTTATTTTGATTTTTTGGCCATCCTGAAGTGTACATTCTTATTTTACCTGGATTTGGCTTAATTTCACATATTATTTCTATAGAAACAGGTAAAAA
HDX-11-HD3-COI    ACTGGGTACCCCAGGTACATTCATTGGCAATGATCAAATTTATAATGTATTTGTTACTGCCCACGCATTTATTATAATTTTCTTTATAGTTATACCTATTATAATTGGAGGTTTTGGTAACTGGTTAGTTCCTTTGATACTCGGAGCCCCCGATATAGCATTCCCACGAATAAATAACATAAGATTCTGGCTTTTACCCCCATCATTAACTTTACTTATTATTAGAAGTATTGCAGAGGGAGGTGCTGGCACAGGTTGAACTGTGTATCCCCCATTATCAAGTAATATTGCCCATAGAGGAGCATCTGTGGACTTAGCAATTTTCTCACTACATTTAGCAGGTGTATCATCAATCTTAGGAGCAGTAAATTTTATTTCAACAATTATTAATATACGACCAGCTGGAATAACTCCCGAACGAATTCCTTTATTCGTATGATCAGTAGGAATTACAGCCCTCTTACTACTTTTGTCTCTTCCAGTTTTAGCTGGAGCTATTACTATACTTTTAACTGATCGAAATTTTAATACATCCTTCTTTGACCCTTCAGGAGGTGGAGATCCTATTCTTTATCAACACTTATTTTGATTTTTTGGTCATCCTGAAGTATACATTCTTATTTTACCTGGATTTGGCTTAATTTCACATATTATTTCTATAGAAACAGGTAAAAA
HDX-12-COI        ACTGGGTACCCCAGGTACATTCATTGGCAATGATCAAATTTATAATGTATTTGTTACTGCCCACGCATTTATTATAATTTTCTTTATAGTTATACCTATTATAATTGGAGGTTTTGGTAACTGGTTAGTTCCTTTGATACTCGGAGCCCCCGATATAGCATTCCCACGAATAAATAACATAAGATTCTGGCTTTTACCTCCATCATTAACTTTACTTATTATTAGAAGTATTGCAGAGGGGGGTGCTGGTACAGGTTGAACTGTGTATCCCCCATTATCAAGTAATATTGCCCATAGAGGAGCATCTGTAGACTTAGCAATTTTCTCACTACATTTAGCAGGTGTATCATCAATCTTAGGAGCAGTAAATTTTATTTCAACAATTATTAATATACGACCAGCTGGAATAACTCCCGAACGAATTCCTTTATTCGTATGATCAGTAGGAATTACAGCCCTCTTACTACTTTTGTCTCTTCCAGTTTTAGCTGGAGCTATTACTATACTTTTAACTGATCGAAATTTTAATACATCCTTCTTTGACCCTTCAGGAGGTGGAGATCCTATTCTTTATCAACACTTATTTTGATTTTTTGGTCATCCTGAAGTATACATTCTTATTTTACCTGGATTTGGCTTAATTTCACATATTATTTCTATAGAAACAGGTAAAAA
HDX-12-HD4-COI    ACTGGGTACCCCAGGTACATTCATTGGCAATGATCAAATTTATAATGTATTTGTTACTGCCCACGCATTTATTATAATTTTCTTTATAGTTATACCTATTATAATTGGAGGTTTTGGTAACTGGTTAGTTCCTTTGATACTCGGAGCCCCCGATATAGCATTCCCACGAATAAATAACATAAGATTCTGGCTTTTACCCCCATCATTAACTTTACTTATTATTAGAAGTATTGCAGAGGGAGGTGCTGGTACAGGTTGAACTGTGTATCCCCCATTATCAAGTAATATTGCCCATAGAGGAGCATCTGTAGACTTAGCAATTTTCTCACTTCATTTAGCAGGTGTATCATCAATCTTAGGAGCAGTAAATTTTATTTCAACAATTATTAATATACGACCAGCTGGAATAACTCCCGAACGAATTCCTTTATTCGTATGATCAGTAGGAATTACAGCCCTCTTACTACTTTTGTCTCTTCCAGTTTTAGCTGGAGCTATTACTATACTTTTAACTGATCGAAATTTTAATACATCCTTCTTTGACCCTTCAGGAGGTGGAGATCCTATTCTTTATCAACACTTATTTTGATTTTTTGGTCATCCTGAAGTATACATTCTTATTTTACCTGGATTTGGCTTAATTTCACATATTATTTCTATAGAAACAGGTAAAAA
HDX-13-COI        ACTGGGTACCCCAGGTACATTCATTGGCAATGATCAAATTTATAATGTATTTGTTACTGCCCACGCATTTATTATAATTTTCTTTATAGTTATACCTATTATAATTGGAGGTTTTGGTAACTGGCTAGTTCCTTTGATACTCGGGGCCCCCGATATAGCATTCCCACGAATAAATAACATAAGATTCTGGCTTTTACCCCCATCATTAACTTTACTTATTATTAGAAGTATTGCAGAGGGGGGTGCGGGTACAGGTTGAACTGTGTATCCCCCATTATCAAGTAATATTGCCCATAGAGGAGCATCTGTAGACTTAGCAATTTTCTCACTACATTTAGCAGGTGTATCATCAATCTTAGGAGCAGTAAATTTTATTTCAACAATTATTAATATACGACCAGCTGGAATAACTCCCGAACGAATTCCTTTATTCGTATGATCAGTAGGAATTACAGCCCTCTTACTACTTTTGTCTCTTCCAGTTTTAGCTGGAGCTATTACTATACTTTTAACTGATCGAAATTTTAATACATCCTTCTTTGACCCTTCAGGAGGTGGAGATCCTATTCTTTATCAACACTTATTTTGATTTTTTGGTCATCCTGAAGTATACATTCTTATTTTACCTGGATTTGGCCTAATTTCACATATTATTTCTATAGAAACAGGTAAAAA
HDX-13-HD5-COI    ACTGGGTACCCCAGGTACATTCATTGGCAATGATCAAATTTATAATGTATTTGTAACTGCCCACGCATTTATTATAATTTTCTTTATAGTTATACCTATTATAATTGGAGGTTTTGGTAACTGGTTAGTTCCTTTGATACTCGGGGCCCCTGATATAGCATTCCCACGAATAAATAACATAAGATTCTGGCTTTTACCCCCATCATTAACTTTACTTATTATTAGAAGTATTGCAGAGGGAGGTGCTGGTACAGGTTGAACTGTGTATCCCCCATTATCAAGTAATATTGCCCATAGAGGAGCATCTGTAGACTTAGCAATTTTCTCACTACATTTAGCAGGTGTATCATCAATCTTAGGAGCAGTAAATTTTATTTCAACAATTATTAATATACGACCAGCTGGAATAACTCCCGAACGAATTCCTTTATTCGTATGATCAGTAGGAATTACAGCCCTCTTACTACTTTTATCTCTTCCAGTTTTAGCTGGAGCTATTACTATACTTTTAACTGATCGAAATTTTAATACATCCTTCTTTGACCCTTCAGGAGGTGGAGATCCTATTCTTTATCAACACTTATTTTGATTTTTTGGTCATCCTGAAGTGTACATTCTTATTTTACCTGGATTTGGCTTAATTTCACATATTATTTCTATAGAAACAGGCAAAAA
HDX-14-HD6-COI    ACTGGGTACCCCAGGTACATTCATTGGCAATGATCAAATTTATAATGTATTTGTAACTGCCCACGCATTTATTATAATTTTCTTTATAGTCATACCTATTATAATTGGAGGTTTTGGTAACTGGTTAGTTCCTTTGATACTCGGGGCCCCCGATATAGCATTCCCACGAATAAATAACATGAGATTCTGGCTTTTACCCCCATCATTAACTTTACTTATTATTAGAAGTATTGCAGAGGGAGGTGCTGGTACAGGTTGAACTGTGTATCCCCCATTATCAAGTAATATTGCCCATAGAGGAGCATCTGTAGACTTAGCAATTTTCTCACTACATTTAGCAGGTGTATCATCAATCTTAGGAGCAGTAAATTTTATTTCAACAATTATTAATATACGACCAGCTGGAATAACTCCCGAACGAATTCCTTTATTCGTATGATCAGTAGGAATTACAGCCCTATTACTACTTTTATCTCTTCCAGTTTTAGCTGGAGCTATTACTATACTTTTAACTGATCGAAATTTTAATACATCCTTCTTTGACCCTTCAGGAGGTGGAGATCCTATTCTTTATCAACACTTATTTTGATTTTTTGGCCATCCTGAAGTGTACATTCTTATTTTACCTGGATTTGGCTTAATTTCACATATTATTTCTATAGAAACAGGTAAAAA
HDX-15-HD7-COI    ACTGGGTACCCCAGGTACATTCATTGGCAATGATCAAATTTATAATGTATTTGTAACTGCCCACGCATTTATTATAATTTTCTTTATAGTCATACCTATTATAATTGGAGGTTTTGGTAACTGGTTAGTTCCTTTGATACTCGGGGCCCCCGATATAGCATTCCCACGAATAAATAACATGAGATTCTGGCTTTTACCCCCATCATTAACTTTACTTATTATTAGAAGTATTGCAGAGGGAGGTGCTGGTACAGGTTGAACTGTGTATCCCCCATTATCAAGTAATATTGCCCATAGAGGAGCATCTGTAGACTTAGCAATTTTCTCACTACATTTAGCAGGTGTATCATCAATCTTAGGAGCAGTAAATTTTATTTCAACAATTATTAATATACGACCAGCTGGAATAACTCCCGAACGAATTCCTTTATTCGTATGATCAGTAGGAATTACAGCCCTATTACTACTTTTATCTCTTCCAGTTTTAGCTGGAGCTATTACTATACTTTTAACTGATCGAAATTTTAATACATCCTTCTTTGACCCTTCAGGAGGTGGAGATCCTATTCTTTATCAACACTTATTTTGATTTTTTGGCCATCCTGAAGTGTACATTCTTATTTTACCTGGATTTGGCTTAATTTCACATATTATTTCTATAGAAACAGGTAAAAA
HDX-16-COI        ACTGGGTACCCCAGGTACATTCATTGGCAATGATCAAATTTATAATGTATTTGTAACTGCCCACGCATTTATTATAATTTTCTTTATAGTTATACCTATTATAATTGGAGGTTTTGGTAACTGGTTAGTTCCTTTGATACTCGGGGCCCCCGATATAGCATTCCCACGAATAAATAACATAAGATTCTGGCTTTTACCCCCATCATTAACTTTACTTATTATTAGAAGTATTGCAGAGGGAGGTGCTGGTACAGGTTGAACTGTGTATCCCCCATTATCAAGTAATATTGCCCATAGAGGAGCATCTGTAGACTTAGCAATTTTCTCACTACATTTAGCAGGTGTATCATCAATCTTAGGAGCAGTAAATTTTATTTCAACAATTATTAATATACGACCAGCTGGAATAACTCCCGAACGAATTCCTTTATTCGTATGATCAGTAGGAATTACAGCCCTCTTACTACTTTTATCTCTTCCAGTTTTAGCTGGAGCTATTACTATACTTTTAACTGATCGAAATTTTAATACATCCTTCTTTGACCCTTCAGGAGGTGGAGATCCTATTCTTTATCAACACTTATTTTGATTTTTTGGCCATCCTGAAGTGTACATTCTTATTTTACCTGGATTTGGTTTAATTTCACATATTATTTCTATAGAAACAGGTAAAAA
HDX-16-HD8-COI    ACTGGGTACCCCAGGTACATTCATTGGCAATGATCAAATTTATAATGTATTTGTAACTGCCCACGCATTTATTATAATTTTCTTTATAGTCATACCTATTATAATTGGAGGTTTTGGTAACTGGTTAGTTCCTTTGATACTCGGGGCCCCCGATATAGCATTCCCACGAATAAATAACATAAGATTCTGGCTTTTACCCCCATCATTAACTTTACTTATTATTAGAAGTATTGCAGAGGGAGGTGCTGGTACAGGTTGAACTGTGTATCCCCCATTATCAAGTAATATTGCCCATAGAGGAGCATCTGTAGACTTAGCAATTTTCTCACTACATTTAGCAGGTGTATCATCAATCTTAGGAGCAGTAAATTTTATTTCAACAATTATTAATATACGACCAGCTGGAATAACTCCCGAACGAATTCCTTTATTCGTATGATCAGTAGGAATTACAGCCCTCTTACTACTTTTATCTCTTCCAGTTTTAGCTGGAGCTATTACTATACTTTTAACTGATCGAAATTTTAATACGTCCTTCTTTGACCCTTCAGGAGGTGGAGATCCTATTCTTTATCAACACTTATTTTGATTTTTTGGTCATCCTGAAGTGTACATTCTTATTTTACCTGGATTTGGCTTAATTTCACATATTATTTCTATAGAAACAGGTAAAAA
HDX-17-HD-COI     ACTGGGTACCCCAGGTACATTCATTGGCAATGATCAAATTTATAATGTATTTGTTACTGCCCACGCATTTATTATAATTTTCTTTATAGTTATACCTATTATAATTGGAGGTTTTGGTAACTGGTTAGTTCCTTTGATACTCGGGGCCCCCGATATAGCATTCCCACGAATAAATAACATAAGATTCTGGCTTTTACCCCCATCATTAACTTTACTTATTATTAGAAGTATTGCAGAGGGAGGTGCGGGTACAGGTTGAACTGTGTATCCCCCATTATCAAGTAATATTGCCCATAGAGGAGCATCTGTAGACTTAGCAATTTTCTCACTACATTTAGCAGGTGTATCATCAATCTTAGGAGCAGTAAATTTTATTTCAACAATTATTAATATACGACCAGCTGGAATAACTCCCGAACGAATTCCTTTATTCGTATGATCAGTAGGAATTACAGCCCTCTTACTACTTTTGTCTCTTCCAGTTTTAGCTGGAGCTATTACTATACTTTTAACTGATCGAAATTTTAATACATCCTTCTTTGACCCTTCAGGAGGTGGAGATCCTATTCTTTATCAACACTTATTTTGATTTTTTGGTCATCCTGAAGTATACATTCTTATTTTACCTGGATTTGGCTTAATTTCACATATTATTTCTATAGAAACAGGTAAAAA
HDX-1-COI         ACTGGGTACCCCAGGTACATTCATTGGCAATGATCAAATTTATAATGTATTTGTTACTGCCCACGCATTTATTATAATTTTCTTTATAGTTATACCTATTATAATTGGAGGTTTTGGTAACTGGTTAGTTCCTTTGATACTCGGGGCCCCCGATATAGCATTCCCACGAATAAATAACATAAGATTCTGGCTTTTACCCCCATCATTAACTTTACTTATTATTAGAAGTATTGCAGAGGGGGGTGCGGGTACAGGTTGAACTGTGTATCCCCCATTATCAAGTAATATTGCCCATAGAGGAGCATCTGTAGACTTAGCAATTTTCTCACTACATTTAGCAGGTGTATCATCAATCTTAGGAGCAGTAAATTTTATTTCAACAATTATTAATATACGACCAGCTGGAATAACTCCCGAACGAATTCCTTTATTCGTATGATCAGTAGGAATTACAGCCCTCTTACTACTTTTGTCTCTTCCAGTTTTAGCTGGAGCTATTACTATACTTTTAACTGATCGAAATTTTAATACATCCTTCTTTGACCCTTCAGGAGGTGGAGATCCTATTCTTTATCAACACTTATTTTGATTTTTTGGTCATCCTGAAGTATACATTCTTATTTTACCTGGATTTGGCCTAATTTCACATATTATTTCTATAGAAACAGGTAAAAA
HDX-2-COI         ACTGGGTACCCCAGGTACATTCATTGGCAATGATCAAATTTATAATGTATTTGTTACTGCCCACGCATTTATTATAATTTTCTTTATAGTTATACCTATTATAATTGGAGGTTTTGGTAACTGGTTAGTTCCTTTGATACTCGGGGCCCCCGATATAGCATTCCCACGAATAAATAACATAAGATTCTGGCTTTTACCCCCATCATTAACTTTACTTATTATTAGAAGTATTGCAGAGGGAGGTGCGGGTACAGGTTGAACTGTGTATCCCCCATTATCAAGTAATATTGCCCATAGAGGAGCATCTGTAGACTTAGCAATTTTCTCACTACATTTAGCAGGTGTATCATCAATCTTAGGAGCAGTAAATTTTATTTCAACAATTATTAATATACGACCAGCTGGAATAACTCCCGAACGAATTCCTTTATTCGTATGATCAGTAGGAATTACAGCCCTCTTACTACTTTTGTCTCTTCCAGTTTTAGCTGGAGCTATTACTATACTTTTAACTGATCGAAATTTTAATACATCCTTCTTTGACCCTTCAGGAGGTGGAGATCCTATTCTCTATCAACACTTATTTTGATTTTTTGGTCATCCTGAAGTATACATTCTTATTTTACCTGGATTTGGCTTAATTTCACATATTATTTCTATAGAAACAGGTAAAAA
HDX-3-COI         ACTGGGTACCCCAGGTACATTCATTGGCAATGATCAAATTTATAATGTATTTGTTACTGCCCACGCATTTATTATAATTTTCTTTATAGTTATACCTATTATAATTGGAGGTTTTGGTAACTGGTTAGTTCCTTTGATACTCGGGGCCCCCGATATAGCATTCCCACGAATAAATAACATAAGATTCTGGCTTTTACCCCCATCATTAACTTTACTTATTATTAGAAGTATTGCAGAGGGGGGTGCGGGTACAGGTTGAACTGTGTATCCCCCATTATCAAGTAATATTGCCCATAGAGGAGCATCTGTAGACTTAGCAATTTTCTCACTACATTTAGCAGGTGTATCATCAATCTTAGGAGCAGTAAATTTTATTTCAACAATTATTAATATACGACCAGCTGGAATAACTCCCGAACGAATTCCTTTATTCGTATGATCAGTAGGAATTACAGCCCTCTTACTACTTTTGTCTCTTCCAGTTTTAGCTGGAGCTATTACTATACTTTTAACTGATCGAAATTTTAATACATCCTTCTTTGACCCTTCAGGAGGTGGAGATCCTATTCTTTATCAACACTTATTTTGATTTTTTGGTCATCCTGAAGTATACATTCTTATTTTACCTGGATTTGGCTTAATTTCACATATTATTTCTATAGAAACAGGTAAAAA
HDX-5-COI         ACTGGGTACCCCAGGTACATTCATTGGCAATGATCAAATTTATAATGTATTTGTAACTGCCCACGCATTTATTATAATTTTCTTTATAGTTATACCTATTATAATTGGAGGTTTTGGTAACTGGCTAGTTCCTTTGATACTCGGGGCCCCCGATATAGCATTCCCACGAATAAATAACATGAGATTCTGGCTTTTACCCCCATCATTAACTTTACTTATTATTAGAAGTATTGCAGAGGGAGGTGCTGGTACAGGTTGAACTGTGTATCCCCCATTATCAAGTAATATTGCCCATAGAGGAGCATCTGTAGACTTGGCAATTTTCTCACTACATTTAGCAGGTGTATCATCAATCTTAGGAGCAGTAAATTTTATTTCAACAATTATTAATATACGACCAGCTGGAATAACTCCCGAACGAATTCCTTTATTCGTATGATCAGTAGGAATTACAGCCCTCTTACTACTTTTATCTCTTCCAGTTTTAGCTGGAGCTATTACTATACTTTTAACTGATCGAAATTTTAATACATCCTTCTTTGACCCTTCAGGAGGTGGAGATCCTATTCTTTATCAACACTTATTTTGATTTTTTGGTCATCCTGAAGTGTACATTCTTATTTTACCTGGATTTGGCTTAATTTCACATATTATTTCTATAGAAACAGGTAAAAA
HDX-6-COI         ACTGGGTACCCCAGGTACATTCATTGGCAATGATCAAATTTATAATGTATTTGTAACTGCCCACGCATTTATTATAATTTTCTTTATAGTTATACCTATTATAATTGGAGGTTTTGGTAACTGGTTAGTTCCTTTGATACTCGGGGCCCCCGATATAGCATTCCCACGAATAAATAACATAAGATTCTGGCTTTTACCCCCATCATTAACTTTACTTATTATTAGAAGTATTGCAGAGGGAGGTGCTGGTACAGGTTGAACTGTGTATCCCCCATTATCAAGTAATATTGCCCATAGAGGAGCATCTGTAGACTTAGCAATTTTCTCACTACATTTAGCAGGTGTATCATCAATCTTAGGAGCAGTAAATTTTATTTCAACAATTATTAATATACGACCAGCTGGAATAACTCCCGAACGAATTCCTTTATTCGTATGATCAGTAGGAATTACAGCCCTCTTACTACTTTTATCTCTTCCAGTTTTAGCTGGAGCTATTACTATACTTTTAACTGATCGAAATTTTAATACATCCTTCTTTGACCCTTCAGGAGGTGGAGATCCTATTCTTTATCAACACTTATTTTGATTTTTTGGCCATCCTGAAGTGTACATTCTTATTTTACCTGGATTTGGCTTAATTTCACATATTATTTCTATAGAAACAGGTAAAAA
HDX-8-COI         ACTGGGTACCCCAGGTACATTCATTGGCAATGATCAAATTTATAATGTATTTGTAACTGCCCACGCATTTATTATAATTTTCTTTATAGTCATACCTATTATAATTGGAGGTTTTGGTAACTGGTTAGTTCCTTTGATACTCGGGGCCCCCGATATAGCATTCCCACGAATAAATAACATAAGATTCTGGCTTTTACCCCCATCATTAACTTTACTTATTATTAGAAGTATTGCAGAGGGAGGTGCTGGTACAGGTTGAACTGTGTATCCCCCATTATCAAGTAATATTGCCCATAGAGGGGCATCTGTAGACTTAGCAATTTTCTCACTACATTTAGCAGGTGTATCATCAATCTTAGGAGCAGTAAATTTTATTTCAACAATTATTAATATACGACCAGCTGGAATAACTCCCGAACGAATTCCTTTATTCGTATGATCAGTAGGAATTACAGCCCTCTTACTACTTTTATCTCTTCCAGTTTTAGCTGGAGCTATTACTATACTTTTAACTGATCGAAATTTTAATACATCCTTCTTTGACCCTTCAGGGGGTGGAGATCCTATTCTTTATCAACACTTATTTTGATTTTTTGGTCATCCTGAAGTGTACATTCTTATTTTACCTGGATTTGGCTTAATTTCACATATTATTTCTATAGAAACAGGTAAAAA
HDX-COI           ACTGGGTACCCCAGGTACATTCATTGGCAATGATCAAATTTATAATGTATTTGTTACTGCCCACGCATTTATTATAATTTTCTTTATAGTTATACCTATTATAATTGGAGGTTTTGGTAACTGGTTAGTTCCTTTAATACTCGGGGCCCCCGATATAGCATTCCCACGAATAAATAACATAAGATTCTGGCTTTTACCCCCATCATTAACTTTACTTATTATTAGAAGTATTGCAGAGGGAGGTGCGGGTACAGGTTGAACTGTGTATCCCCCATTATCAAGTAATATTGCCCATAGAGGAGCATCTGTAGACTTAGCAATTTTCTCACTACATTTAGCAGGTGTATCATCAATCTTAGGAGCAGTAAATTTTATTTCAACAATTATTAATATACGACCAGCTGGAATAACTCCCGAACGAATTCCTTTATTCGTATGATCAGTAGGAATTACAGCCCTCTTACTACTTTTGTCTCTTCCAGTTTTAGCTGGAGCTATTACTATACTTTTAACTGATCGAAATTTTAATACATCCTTCTTTGACCCTTCAGGAGGTGGAGATCCTATTCTCTATCAACACTTATTTTGATTTTTTGGTCATCCTGAAGTATACATTCTTATTTTACCTGGATTTGGCTTAATTTCACATATTATTTCTATAGAAACAGGTAAAAA
HDX-GD1-COI       ACTGGGTACCCCAGGTACATTCATTGACAATGATCAAATTTATAATGTATTTGTAACTGCCCACGCATTTATTATAATTTTCTTTATAGTTATACCTATTATAATTGGAGGTTTTGGTAACTGGCTAGTTCCTTTGATACTCGGGGCCCCCGATATAGCATTCCCACGAATAAATAACATAAGATTCTGGCTTTTACCCCCATCATTAACTTTACTTATTATTAGAAGTATTGCAGAGGGAGGTGCTGGTACAGGTTGAACTGTGTATCCCCCATTATCAAGTAATATTGCCCATAGAGGAGCATCTGTAGACTTAGCAATTTTCTCACTACATTTAGCAGGTGTATCATCAATCTTAGGAGCAGTAAATTTTATTTCAACAATTATTAATATACGACCAGCTGGAATAACTCCCGAACGAATTCCTTTATTCGTATGATCAGTAGGAATTACAGCCCTCTTACTACTTTTATCTCTTCCAGTTTTAGCTGGAGCTATTACTATACTTTTAACTGATCGAAATTTTAATACATCCTTCTTTGACCCTTCAGGGGGTGGAGATCCTATTCTTTATCAACACTTATTTTGATTTTTTGGCCATCCTGAAGTGTACATTCTTATTTTACCTGGATTTGGCTTAATTTCACATATTATTTCTATAGAAACAGGTAAAAA
HDX-GD2-COI       ACTGGGTACCCCAGGTACATTCATTGGCAATGATCAAATTTATAATGTATTTGTAACTGCCCACGCATTTATTATAATTTTCTTTATAGTCATACCTATTATAATTGGAGGTTTTGGTAACTGGTTAGTTCCTTTGATACTCGGGGCCCCCGATATAGCATTCCCACGAATAAATAACATAAGATTCTGGCTTTTACCCCCATCATTAACTTTACTTATTATTAGAAGTATTGCAGAGGGAGGTGCTGGTACAGGTTGAACTGTGTATCCTCCATTATCAAGTAATATTGCCCATAGAGGAGCATCTGTAGACTTAGCAATTTTCTCACTACATTTAGCAGGTGTATCATCAATCTTAGGAGCAGTAAATTTTATTTCAACAATTATTAATATACGACCAGCTGGAATAACTCCCGAACGAATTCCTTTATTCGTATGATCAGTAGGAATTACAGCCCTCTTACTACTTTTATCTCTTCCAGTTTTAGCTGGAGCTATTACTATACTTTTAACTGATCGAAATTTTAATACATCCTTCTTTGACCCTTCAGGAGGTGGAGATCCTATTCTTTATCAACACTTATTTTGATTTTTTGGTCATCCTGAAGTGTACATTCTTATTTTACCTGGATTTGGCTTAATTTCACATATTATTTCTATAGAAACAGGTAAAAA
HDX-GD3-COI       ACTGGGTACCCCAGGTACATTCATTGGCAATGATCAAATTTATAATGTATTTGTTACTGCCCACGCATTTATTATAATTTTCTTTATAGTTATACCTATTATAATTGGAGGTTTTGGTAACTGGTTAGTTCCTTTGATACTCGGGGCCCCCGATATAGCATTCCCACGAATAAATAACATAAGATTCTGGCTTTTACCCCCATCATTAACTTTACTTATTATTAGAAGTATTGCAGAGGGGGGTGCGGGTACAGGTTGAACTGTGTATCCCCCATTATCAAGTAATATTGCCCATAGAGGAGCATCTGTAGACTTAGCAATTTTCTCACTACATTTAGCAGGTGTATCATCAATCTTAGGAGCAGTAAATTTTATTTCAACAATTATTAATATACGACCAGCTGGAATAACTCCCGAACGAATTCCTTTATTCGTATGATCAGTAGGAATTACAGCCCTCTTACTACTTTTGTCTCTTCCAGTTTTAGCTGGAGCTATTACTATACTTTTAACTGATCGAAATTTTAATACATCCTTCTTTGACCCTTCAGGAGGTGGAGATCCTATTCTTTATCAACACTTATTTTGATTTTTTGGTCATCCTGAAGTATACATTCTTATTTTACCTGGATTTGGCCTAATTTCACATATTATTTCTATAGAAACAGGTAAAAA
HDX-LC1-COI       ACTGGGTACCCCAGGTACATTCATTGGCAATGATCAAATTTATAATGTATTTGTAACTGCCCACGCATTTATTATAATTTTCTTTATAGTCATACCTATTATAATTGGAGGTTTTGGTAACTGGTTAGTTCCTTTGATACTCGGGGCCCCCGATATAGCATTCCCACGAATAAATAACATAAGATTCTGGCTTTTACCCCCATCATTAACTTTACTTATTATTAGAAGTATTGCAGAGGGAGGTGCTGGTACAGGTTGAACTGTGTATCCCCCATTATCAAGTAATATTGCCCATAGAGGAGCATCTGTAGACTTAGCAATTTTCTCACTACATTTAGCAGGTGTATCATCAATCTTAGGAGCAGTAAATTTTATTTCAACAATTATTAATATACGACCAGCTGGAATAACTCCCGAACGAATTCCTTTATTCGTATGATCAGTAGGAATTACAGCCCTCTTACTACTTTTGTCTCTTCCAGTTTTAGCTGGAGCTATTACTATACTTTTAACTGATCGAAATTTTAATACATCCTTCTTTGACCCTTCAGGAGGTGGAGATCCTATTCTTTATCAACACTTATTTTGATTTTTTGGTCATCCTGAAGTGTACATTCTTATTTTACCTGGATTTGGCTTAATTTCACATATTATTTCTATAGAAACAGGTAAAAA
HDX-LC2-COI       ACTGGGTACCCCAGGTACATTCATTGGCAATGATCAAATTTATAATGTATTTGTAACTGCCCACGCATTTATTATAATTTTCTTTATAGTCATACCTATTATAATTGGAGGTTTTGGTAACTGGTTAGTTCCTTTGATACTCGGGGCCCCCGATATAGCATTCCCACGAATAAATAACATAAGATTCTGGCTTTTACCCCCATCATTAACTTTACTTATTATTAGAAGTATTGCAGAGGGAGGTGCTGGTACAGGTTGAACTGTGTATCCCCCATTATCAAGTAATATTGCCCATAGAGGAGCATCTGTAGACTTAGCAATTTTCTCACTACATTTAGCAGGTGTATCATCAATCTTAGGAGCAGTAAATTTTATTTCAACAATTATTAATATACGACCAGCTGGAATAACTCCCGAACGAATTCCTTTATTCGTATGATCAGTAGGAATTACAGCCCTCTTACTACTTTTATCTCTTCCAGTTTTAGCTGGAGCTATTACTATACTTTTAACTGATCGAAATTTTAATACATCCTTCTTTGACCCTTCAGGAGGTGGAGATCCTATTCTTTATCAACACTTATTTTGATTTTTTGGTCATCCTGAAGTGTACATTCTTATTTTACCTGGATTTGGCTTAATTTCACATATTATTTCTATAGAAACAGGTAAAAA
HDX-LC3-COI       ACTGGGTACCCCAGGTACATTCATTGGCAATGATCAAATTTATAATGTATTTGTTACTGCCCACGCATTTATTATAATTTTCTTTATAGTTATACCTATTATAATTGGAGGTTTTGGTAACTGGTTAGTTCCTTTGATACTCGGAGCCCCCGATATAGCATTCCCACGAATAAATAACATAAGATTCTGGCTTTTACCCCCATCATTAACTTTACTTATTATTAGAAGAATTGCAGAGGGAGGTGCTGGTACAGGTTGAACTGTGTATCCCCCATTATCAAGTAATATTGCCCATAGAGGAGCATCTGTAGACTTAGCAATTTTCTCACTTCATTTAGCAGGTGTATCATCAATCTTAGGAGCAGTAAATTTTATTTCAACAATTATTAATATACGACCAGCTGGAATAACTCCCGAACGAATTCCTTTATTCGTATGATCAGTAGGAATTACAGCCCTCTTACTACTTTTGTCTCTTCCAGTTTTAGCTGGAGCTATTACTATACTTTTAACTGATCGAAATTTTAATACATCCTTCTTTGACCCTTCAGGAGGTGGAGATCCTATTCTTTATCAACACTTATTTTGATTTTTTGGTCATCCTGAAGTATATATTCTTATTTTACCTGGATTTGGCTTAATTTCACATATTATTTCTATAGAAACAGGTAAAAA
HDX-LC4-COI       ACTGGGTACCCCAGGTACATTCATTGGCAATGATCAAATCTATAATGTATTTGTAACTGCCCACGCATTTATTATAATTTTCTTTATAGTTATACCTATTATAATTGGAGGTTTTGGTAACTGGCTAGTTCCTTTGATACTCGGGGCCCCCGATATAGCATTCCCACGAATAAATAACATAAGATTCTGGCTTTTACCCCCATCATTAACTTTACTTATTATTAGAAGTATTGCAGAGGGGGGTGCTGGTACAGGTTGAACTGTGTATCCCCCATTATCAAGTAATATTGCCCATAGAGGAGCATCTGTAGACTTAGCAATTTTCTCACTACATTTAGCAGGTGTATCATCAATCTTAGGAGCAGTAAATTTTATTTCAACAATTATTAATATACGACCAGCTGGAATAACTCCCGAACGAATTCCTTTATTCGTATGATCAGTAGGAATTACAGCCCTCTTACTACTTTTATCTCTTCCAGTTTTAGCTGGAGCTATTACTATACTTTTAACTGATCGAAATTTTAATACATCCTTCTTTGACCCTTCAGGAGGTGGAGATCCTATTCTTTACCAACACTTATTTTGATTTTTTGGTCATCCTGAAGTGTACATTCTTATTTTACCTGGATTTGGCTTAATTTCACATATTATTTCTATAGAAACAGGTAAAAA
HDX-LC5-COI       ACTGGGTACCCCAGGTACATTCATTGGCAATGATCAAATTTATAATGTATTTGTAACTGCCCACGCATTTATTATAATTTTCTTTATAGTCATACCTATTATAATTGGAGGTTTTGGTAACTGGTTAGTTCCTTTGATACTCGGGGCCCCCGATATAGCATTCCCACGAATAAATAACATGAGATTCTGGCTTTTACCCCCATCATTAACTTTACTTATTATTAGAAGTATTGCAGAGGGAGGTGCTGGTACAGGTTGAACTGTGTATCCCCCATTATCAAGTAATATTGCCCATAGAGGAGCATCTGTAGACTTAGCAATTTTCTCACTACATTTAGCAGGTGTATCATCAATCTTAGGAGCAGTAAATTTTATTTCAACAATTATTAATATACGACCAGCTGGAATAACTCCCGAACGAATTCCTTTATTCGTATGATCAGTAGGAATTACAGCCCTCTTACTACTTTTATCTCTTCCAGTTTTAGCTGGAGCTATTACTATACTTTTAACTGATCGAAATTTTAATACATCCTTCTTTGACCCTTCAGGAGGTGGAGATCCTATTCTTTATCAACACTTATTTTGATTTTTTGGCCATCCTGAAGTGTACATTCTTATTTTACCTGGATTTGGCTTAATTTCACATATTATTTCTATAGAAACAGGTAAAAA
HDX-LC6-COI       ACTGGGTACCCCAGGTACATTCATTGGCAATGATCAAATTTATAATGTATTTGTTACTGCCCACGCATTTATTATAATTTTCTTTATAGTTATACCTATTATAATTGGAGGTTTTGGTAACTGGCTAGTTCCTTTGATACTCGGAGCCCCCGATATAGCATTCCCACGAATAAATAACATAAGATTCTGGCTTTTACCCCCATCATTAACTTTACTTATTATTAGAAGTATTGCAGAGGGAGGTGCTGGTACAGGTTGAACTGTGTATCCCCCATTATCAAGTAATATTGCCCATAGAGGAGCATCTGTAGACTTAGCAATTTTCTCACTACATTTAGCAGGTGTATCATCAATCTTAGGAGCAGTAAATTTTATTTCAACAATTATTAATATACGACCAGCTGGAATAACTCCCGAACGAATTCCTTTATTCGTATGATCAGTAGGAATTACAGCCCTCTTACTACTTTTGTCTCTTCCAGTTTTAGCTGGAGCTATTACTATACTTTTAACTGATCGAAATTTTAATACATCCTTCTTTGACCCTTCAGGAGGTGGAGATCCTATTCTTTATCAACACTTATTTTGATTTTTTGGTCATCCCGAAGTGTACATTCTTATTTTACCTGGATTTGGCTTAATTTCACATATTATTTCTATAGAAACAGGTAAAAA
HOX-YN2-COI       ACTGGGTACCCCAGGCACATTTATTGGTAATGATCAAATTTATAATGTATTTGTCACTGCCCACGCATTTATTATAATTTTCTTTATAGTTATACCAATTATAATTGGAGGCTTCGGGAACTGGCTAGTTCCTTTAATACTTGGGGCCCCAGATATAGCATTCCCTCGAATAAATAATATAAGATTCTGACTATTACCCCCCTCATTAACCTTACTTATTATTAGAAGAATCGCTGAAGGAGGTGCTGGAACAGGTTGAACCGTTTACCCTCCATTGTCAAGAAATATCGCCCATAGTGGGGCTTCAGTAGATTTAGCAATTTTTTCATTACACCTAGCAGGTGTATCATCAATCTTAGGAGCAGTAAACTTTATTTCTACAATTATCAATATACGACCAGCTGGAATAACCCCCGAACGGATCCCCCTATTCGTATGATCAGTAGGAATTACAGCTCTTTTACTTCTACTATCCCTCCCAGTTTTAGCTGGAGCTATTACTATACTCTTAACTGATCGAAACTTTAATACCTCCTTCTTTGACCCATCAGGAGGGGGAGACCCCATTCTCTATCAACACTTATTTTGATTCTTTGGCCACCCTGAAGTTTATATTCTTATTCTTCCCGGATTTGGACTAATTTCACATATTATTTCTATAGAGACAGGTAAAAA
HOX-YN3-COI       ACTGGGTACCCCAGGCACATTTATTGGTAATGATCAAATTTATAATGTATTTGTCACTGCCCACGCATTTATTATAATTTTCTTTATAGTTATACCAATTATAATTGGAGGCTTCGGGAACTGGCTAGTTCCTTTAATACTTGGGGCCCCAGATATAGCATTCCCTCGAATAAATAATATAAGATTCTGACTATTACCCCCCTCATTAACCTTACTTATTATTAGAAGAATCGCTGAAGGAGGTGCTGGAACAGGTTGAACCGTTTACCCCCCATTGTCAAGAAATATCGCCCATAGTGGGGCTTCAGTAGATTTAGCAATTTTTTCATTACACCTAGCAGGTGTATCATCAATCTTAGGAGCAGTAAACTTTATTTCTACAATTATCAATATACGACCAGCTGGAATAACCCCCGAACGGATCCCCCTATTCGTATGATCAGTAGGAATTACAGCTCTTTTACTTCTACTATCCCTCCCAGTTTTAGCTGGAGCTATTACTATACTCTTAACTGATCGAAACTTTAATACCTCCTTCTTTGATCCATCAGGAGGGGGAGACCCCATTCTCTATCAACACTTATTTTGATTCTTTGGCCACCCTGAAGTTTATATTCTTATTCTTCCCGGATTTGGGCTAATTTCACATATCATTTCTATAGAGACAGGTAAAAA
HOX-YN4-COI       ACTGGGTACCCCAGGCACATTTATTGGTAATGATCAAATTTATAATGTATTTGTCACTGCCCACGCATTTATTATAATTTTCTTTATAGTTATACCAATTATAATTGGAGGCTTCGGGAACTGGCTAGTTCCTTTAATACTTGGGGCCCCAGATATAGCATTCCCTCGAATAAATAATATAAGATTCTGACTATTACCCCCCTCATTAACCTTACTTATTATTAGAAGAATCGCTGAAGGAGGTGCTGGAACAGGTTGAACCGTTTACCCCCCATTGTCAAGAAATATCGCCCATAGTGGGGCTTCAGTAGATTTAGCAATTTTTTCATTACACCTAGCAGGTGTATCATCAATCTTAGGAGCAGTAAACTTTATTTCTACAATTATCAATATACGACCAGCTGGAATAACCCCCGAACGGATCCCCCTATTCGTATGATCAGTAGGAATTACAGCTCTTTTACTTCTACTATCCCTCCCAGTTTTAGCTGGAGCTATTACTATACTCTTAACTGATCGAAACTTTAATACCTCCTTCTTTGATCCATCAGGAGGGGGAGACCCCATTCTCTATCAACACTTATTTTGATTCTTTGGCCACCCTGAAGTTTATATTCTTATTCTTCCCGGATTTGGGCTAATTTCACATATCATTTCTATAGAGACAGGTAAAAA
HUX-1-COI-F       ACTGGGTACCCCAGGCACATTTATTGGCAATGATCAAATTTATAATGTATTTGTTACTGCCCATGCATTTATCATAATTTTTTTTATAGTTATACCAATTATAATTGGAGGTTTCGGGAACTGATTAGTCCCTTTAATACTTGGGGCCCCAGATATAGCATTCCCTCGAATGAATAATATAAGATTTTGGCTATTGCCTCCCTCATTGACCTTGCTTATTATTAGAAGAATCGCAGAAGGAGGTGCTGGTACAGGCTGAACCGTTTACCCTCCATTGTCGAGAAATATCGCTCATAGAGGAGCTTCGGTAGATTTAGCAATCTTCTCATTACACCTAGCAGGTGTATCATCAATCTTAGGAGCAGTAAATTTTATTTCTACAATTATCAATATACGACCAGCTGGAATAACTCCCGAACGAATTCCTCTATTTGTATGATCGGTAGGAATTACAGCACTCTTACTTCTATTGTCCCTTCCAGTTTTAGCTGGAGCTATTACTATACTCTTGACTGATCGAAACTTTAATACATCCTTCTTTGACCCATCAGGAGGGGGAGACCCCATTCTCTATCAGCACTTATTCTGATTTTTTGGTCACCCTGAAGTTTACATTCTCATTCTACCCGGATTTGGCCTAATTTCACATATTATCTCTATAGAAACAGGTAAAAA
HUX-2-COI-F       ACTGGGTACCCCAGGCACATTTATTGGCAATGATCAAATTTATAATGTATTTGTTACTGCCCATGCATTTATCATAATTTTTTTTATAGTTATACCAATTATAATTGGAGGTTTCGGGAACTGATTAGTCCCTTTAATACTTGGGGCCCCAGATATAGCATTCCCTCGAATGAATAATATAAGATTTTGGCTATTGCCTCCCTCATTGACCTTGCTTATTATTAGAAGAATCGCAGAAGGAGGTGCTGGTACAGGCTGAACCGTTTACCCTCCATTGTCGAGAAATATCGCTCATAGAGGAGCTTCGGTAGATTTAGCAATCTTCTCATTACACCTAGCAGGTGTATCATCAATCTTAGGAGCAGTAAATTTTATTTCTACAATTATCAATATACGACCAGCTGGAATAACTCCCGAACGAATTCCTCTATTTGTATGATCGGTAGGAATTACAGCACTCTTACTTCTATTGTCCCTTCCAGTTTTAGCTGGAGCTATTACTATACTCTTGACTGATCGAAACTTTAATACATCCTTCTTTGACCCATCAGGAGGGGGAGACCCCATTCTCTATCAGCACTTATTCTGATTTTTTGGTCACCCTGAAGTTTACATTCTCATTCTACCCGGATTTGGCCTAATTTCACATATTATCTCTATAGAAACAGGTAAAAA
HUX-3-COI-F       ACTGGGTACCCCAGGCACATTTATTGGCAATGATCAAATTTATAATGTATTTGTTACTGCCCATGCATTTATCATAATTTTTTTTATAGTTATACCAATTATAATTGGAGGTTTCGGGAACTGATTAGTCCCTTTAATACTTGGGGCCCCAGATATAGCATTCCCTCGAATGAATAATATAAGATTTTGGCTATTGCCTCCCTCATTGACCTTGCTTATTATTAGAAGAATCGCAGAAGGAGGTGCTGGTACAGGCTGAACCGTTTACCCTCCATTGTCCAGAAATATCGCTCATAGAGGAGCTTCGGTAGATTTAGCAATCTTCTCATTACACCTAGCAGGTGTATCATCAATCTTAGGAGCAGTAAATTTTATTTCTACAATTATCAATATACAACCAGCTGGAATAACTCCCGAACGAATTCCTCTATTTGTATGATCGGTAGGAATTACAGCACTCTTACTTCTATTGTCCCTTCCAGTTTTAGCTGGAGCTATTACTATACTCTTGACTGATCGAAACTTTAATACATCCTTCTTTGACCCATCAGGAGGGGGAGACCCCATTCTCTATCGGAACTTATTCTGATTTTTTGGTCACCCTGAAGTTTACATTCTCATTCTACCCGGATTTGGCCTAATTTCACATATTATCTCTATAGAAACAGGTAAAAA
HUX-4-COI-F       ACTGGGTACCCCAGGCACATTTATTGGCAATGATCAAATTTATAATGTATTTGTTACTGCCCATGCATTTATCATAATTTTTTTTATAGTTATACCAATTATAATTGGAGGTTTCGGGAACTGATTAGTCCCTTTAATACTTGGGGCCCCAGATATAGCATTCCCTCGAATGAATAATATAAGATTTTGGCTATTGCCTCCCTCATTAACCTTGCTTATTATTAGAAGAATCGCAGAAGGAGGTGCTGGTACAGGCTGAACCGTTTACCCTCCATTGTCGAGAAATATCGCTCATAGAGGAGCTTCGGTAGATTTAGCAATCTTCTCATTACACCTAGCAGGTGTATCATCAATCTTAGGAGCAGTAAATTTTATTTCTACAATTATCAATATACGACCAGCTGGAATAACTCCCGAACGAATTCCTCTATTTGTATGATCGGTAGGAATTACAGCACTCTTACTTCTATTGTCCCTTCCAGTTTTAGCTGGAGCTATTACTATACTCTTGACTGATCGAAACTTTAATACATCCTTCTTTGACCCATCAGGAGGGGGAGACCCCATTCTCTATCAACACTTATTCTGATTTTTTGGTCACCCTGAAGTTTACATTCTCATTCTACCCGGATTTGGCCTAATTTCACATATTATTTCTATAGAAACAGGTAAAAA
HUX-5-COI-F       ACTGGGTACCCCAGGCACATTTATTGGCAATGATCAAATTTATAATGTATTTGTTACTGCCCATGCATTTATCATAATTTTTTTTATAGTTATACCAATTATAATTGGAGGTTTCGGGAACTGATTAGTCCCTTTAATACTTGGGGCCCCAGATATAGCATTCCCTCGAATGAATAATATAAGATTTTGGCTATTGCCTCCCTCATTGACCTTGCTTATTATTAGAAGAATCGCAGAAGGAGGTGCTGGTACAGGCTGAACCGTTTACCCTCCATTGTCGAGAAATATCGCTCATAGAGGAGCTTCGGTAGATTTAGCAATCTTCTCATTACACCTAGCAGGTGTATCATCAATCTTAGGAGCAGTAAATTTTATTTCTACAATTATCAATATACGACCAGCTGGAATAACTCCCGAACGAATTCCTCTATTTGTATGATCGGTAGGAATTACAGCACTCTTACTTCTATTGTCCCTTCCAGTTTTAGCTGGAGCTATTACTATACTCTTGACTGATCGAAACTTTAATACATCCTTCTTTGACCCATCAGGAGGGGGAGACCCCATTCTCTATCAGCACTTATTCTGATTTTTTGGTCACCCTGAAGTTTACATTCTCATTCTACCCGGATTTGGCCTAATTTCACATATTATCTCTATAGAAACAGGTAAAAA
HUX-6-COI-F       ACTGGGTACCCCAGGCACATTTATTGGCAATGATCAAATTTATAATGTATTTGTTACTGCCCATGCATTTATCATAATTTTTTTTATAGTTATACCAATTATAATTGGAGGTTTCGGGAACTGATTAGTCCCTTTAATACTTGGGGCCCCAGATATAGCATTCCCTCGAATGAATAATATAAGATTTTGGCTATTGCCTCCCTCATTAACCTTGCTTATTATTAGAAGAATCGCAGAAGGAGGTGCTGGTACAGGCTGAACCGTTTACCCTCCATTGTCGAGAAATATCGCTCATAGAGGAGCTTCGGTAGATTTAGCAATCTTCTCATTACACCTAGCAGGTGTGTCATCAATCTTAGGAGCAGTAAATTTTATTTCTACAATTATCAATATACGACCAGCTGGAATAACTCCCGAACGAATTCCTCTATTTGTATGATCGGTAGGAATTACAGCACTCTTACTTCTATTGTCCCTTCCAGTTTTAGCTGGAGCTATTACTATACTCTTGACTGATCGAAACTTTAATACATCCTTCTTTGACCCATCAGGAGGGGGAGACCCCATTCTCTATCAGCACTTATTCTGATTTTTTGGTCACCCTGAAGTTTACATTCTCATTCTACCCGGATTTGGCCTAATTTCACATATTATCTCTATAGAAACAGGTAAAAA
HUX-7-COI-F       ACTGGGTACCCCAGGCACATTTATTGGCAATGATCAAATTTATAATGTATTTGTTACTGCCCATGCATTTATCATAATTTTTTTTATAGTTATACCAATTATAATTGGAGGTTTCGGGAACTGATTAGTCCCTTTAATACTTGGGGCCCCAGATATAGCATTCCCTCGAATGAATAATATAAGATTTTGGCTATTGCCTCCCTCATTAACCTTGCTTATTATTAGAAGAATCGCAGAAGGAGGTGCTGGTACAGGCTGAACCGTTTACCCTCCATTGTCGAGAAATATCGCTCATAGAGGAGCTTCGGTAGATTTAGCAATCTTCTCATTACACCTAGCAGGTGTATCATCAATCTTAGGAGCAGTAAATTTTATTTCTACAATTATCAATATACGACCAGCTGGAATAACTCCCGAACGAATTCCTCTATTTGTATGATCGGTAGGAATTACAGCACTCTTACTTCTATTGTCCCTTCCAGTTTTAGCTGGAGCTATTACTATACTCTTGACTGATCGAAACTTTAATACATCCTTCTTTGACCCATCAGGAGGGGGAGACCCCATTCTCTATCAGCACTTATTCTGATTTTTTGGTCACCCTGAAGTTTACATTCTCATTCTACCCGGATTTGGCCTAATTTCACATATTATTTCTATAGAAACAGGTAAAAA
HUX-FJ1-COI       ACTGGGTACCCCAGGCACATTTATTGGCAATGATCAAATTTACAATGTATTTGTTACTGCCCATGCATTTATCATAATTTTTTTTATAGTTATACCAATTATAATTGGAGGTTTCGGGAACTGATTAGTCCCTTTAATACTTGGGGCCCCAGATATAGCATTCCCTCGAATGAATAATATAAGATTTTGGCTATTGCCTCCCTCATTAACCTTGCTTATTATTAGAAGAATCGCAGAAGGAGGTGCTGGTACAGGCTGAACCGTTTACCCTCCATTGTCGAGAAATATCGCTCATAGAGGAGCTTCGGTAGATTTAGCAATCTTCTCATTACACCTAGCAGGTGTATCATCAATCTTAGGAGCAGTAAATTTTATTTCTACAATTATCAATATACGACCAGCTGGAATAACTCCCGAACGAATTCCTCTATTTGTATGATCGGTAGGAATTACAGCACTCTTACTTCTATTGTCCCTTCCAGTTTTAGCTGGAGCTATTACTATACTCTTGACTGATCGAAACTTTAATACATCCTTCTTTGACCCATCAGGAGGGGGAGACCCCATTCTCTATCAGCACTTATTCTGATTTTTTGGTCACCCTGAAGTTTACATTCTCATTCTACCCGGATTTGGCCTAATTTCACATATTATTTCTATAGAAACAGGTAAAAA
HUX-FJ2-COI       ACTGGGTACCCCAGGCACATTTATTGGCAATGATCAAATTTATAATGTATTTGTTACTGCCCATGCATTTATCATAATTTTTTTTATAGTTATACCAATTATAATTGGAGGTTTCGGGAACTGATTAGTCCCTTTAATACTTGGGGCCCCAGATATAGCATTCCCTCGAATGAATAATATAAGATTTTGGCTATTGCCTCCCTCATTAACCTTGCTTATTATTAGAAGAATCGCAGAAGGAGGTGCTGGTACAGGCTGAACCGTTTACCCTCCATTGTCGAGAAATATCGCTCATAGAGGAGCTTCGGTAGATTTAGCAATCTTCTCATTACACCTAGCAGGTGTATCATCAATCTTAGGAGCAGTAAATTTTATTTCTACAATTATCAATATACGACCAGCTGGAATAACTCCCGAACGAATTCCTCTATTTGTATGATCGGTAGGAATTACAGCACTCTTACTTCTATTGTCCCTTCCAGTTTTAGCTGGAGCTATTACTATACTCTTGACTGATCGAAACTTTAATACATCCTTCTTTGACCCATCAGGAGGGGGAGACCCCATTCTCTATCAGCACTTATTCTGATTTTTTGGTCACCCTGAAGTTTACATTCTCATTCTACCCGGATTTGGCCTAATTTCACATATTATTTCTATAGAAACAGGTAAAAA
HUX-FJ3-COI       ACTGGGTACCCCAGGCACATTTATTGGCAATGATCAAATTTACAATGTATTTGTTACTGCCCATGCATTTATCATAATTTTTTTTATAGTTATACCAATTATAATTGGAGGTTTCGGGAACTGATTAGTCCCTTTAATACTTGGGGCCCCAGATATAGCATTCCCTCGAATGAATAATATAAGATTTTGGCTATTGCCTCCCTCATTAACCTTGCTTATTATTAGAAGAATCGCAGAAGGAGGTGCTGGTACAGGCTGAACCGTTTACCCTCCATTGTCGAGAAATATCGCTCATAGAGGAGCTTCGGTAGATTTAGCAATCTTCTCATTACACCTAGCAGGTGTATCATCAATCTTAGGAGCAGTAAATTTTATTTCTACAATTATCAATATACGACCAGCTGGAATAACTCCCGAACGAATTCCTCTATTTGTATGATCGGTAGGAATTACAGCACTCTTACTTCTATTGTCCCTTCCAGTTTTAGCTGGAGCTATTACTATACTCTTGACTGATCGAAACTTTAATACATCCTTCTTTGACCCATCAGGAGGGGGAGACCCCATTCTCTATCAGCACTTATTCTGATTTTTTGGTCACCCTGAAGTTTACATTCTCATTCTACCCGGATTTGGCCTAATTTCACATATTATTTCTATAGAAACAGGTAAAAA
SCX-11-COI        ACTGGGTACTCCAGGAACATTTATTGGCAATGACCAAATTTATAATGTATTTGTTACTGCCCATGCATTTATTATAATTTTTTTTATAGTTATACCCATTATAATTGGAGGCTTTGGAAACTGATTAGTCCCTTTGATACTTGGGGCCCCAGACATAGCATTTCCTCGAATAAATAACATAAGATTCTGACTTTTACCTCCCTCATTAACTTTACTTATCATTAGAAGAATTGCGGAAGGTGGTGCTGGCACAGGTTGAACTGTTTACCCTCCATTATCAAGAAATATTGCTCATAGCGGAGCATCAGTAGACTTAGCAATCTTTTCATTACACTTAGCAGGTGTATCATCAATTTTAGGAGCAGTAAACTTCATTTCCACAATTATTAATATACGACCAGCAGGAATAACTCCTGAACGAATTCCTCTATTTGTGTGATCAGTTGGAATTACAGCCCTTTTACTTTTATTATCTTTGCCAGTTTTAGCCGGAGCCATTACTATACTCTTGACTGATCGAAACTTCAATACATCTTTTTTTGATCCATCAGGAGGTGGAGATCCTATTCTTTATCAACACTTATTCTGATTTTTTGGACATCCTGAAGTCTATATTCTTATTTTACCCGGATTCGGTCTAATTTCACATATTATTTCTATAGAAACAGGTAAAAA
SCX-13-2-COI      ACTGGGTACTCCAGGAACATTTATTGGCAATGACCAAATTTATAATGTATTTGTTACTGCCCATGCATTTATTATAATTTTTTTTATAGTTATACCCATTATAATTGGAGGCTTTGGGAACTGATTAGTCCCTTTGATACTTGGGGCTCCAGACATAGCATTCCCTCGAATAAATAACATAAGATTCTGACTACTACCTCCCTCATTAACTTTACTTATCATTAGAAGAATTGCAGAAGGTGGTGCTGGCACAGGTTGGACTGTTTACCCTCCATTATCAAGAAATATTGCTCATAGCGGAGCATCAGTAGACTTAGCAATCTTTTCATTACACTTAGCAGGTGTATCATCAATTTTAGGAGCAGTAAACTTCATTTCCACAATTATTAATATACGGCCGGCAGGAATAACCCCTGAACGAATTCCTCTATTTGTGTGATCAGTTGGAATTACAGCCCTTTTACTTTTATTATCTTTGCCAGTTTTAGCCGGAGCCATTACTATACTCTTGACTGATCGAAACTTCAATACATCTTTTTTTGATCCATCAGGAGGTGGAGATCCTATTCTTTATCAACACTTATTCTGATTTTTTGGACATCCTGAAGTTTATATTCTTATTTTACCCGGATTCGGTCTAATTTCACATATTATTTCTATAGAAACAGGTAAAAA
SCX-1-COI         ACTGGGTACTCCAGGAACATTTATTGGCAATGACCAAATTTATAACGTATTTGTTACTGCTCATGCATTTATTATAATTTTTTTTATAGTTATACCCATTATAATTGGAGGCTTTGGGAACTGATTAGTCCCTTTGATACTTGGGGCCCCAGACATAGCATTTCCTCGAATAAATAACATAAGATTCTGACTATTACCTCCCTCATTAACTTTACTTATCATTAGAAGAATTGCGGAAGGTGGTGCTGGTACAGGCTGAACTGTTTACCCTCCATTATCAAGAAATATTGCTCATAGCGGAGCATCAGTAGACTTAGCAATCTTTTCATTACACTTAGCAGGTGTATCATCAATTTTAGGAGCAGTAAACTTCATTTCCACAATTATTAATATACGACCAGCAGGAATAACCCCTGAACGAATTCCTCTATTTGTGTGATCAGTTGGAATTACAGCCCTTTTACTTTTATTATCTTTGCCAGTTTTAGCCGGAGCCATTACTATACTCTTGACTGATCGAAACTTCAATACATCTTTTTTTGATCCATCAGGGGGTGGAGATCCTATTCTTTATCAACACTTATTCTGATTTTTTGGGCATCCTGAAGTTTATATTCTTATTTTACCCGGATTCGGTCTAATTTCACATATTATTTCTATAGAAACAGGTAAAAA
SCX-5-COI         ACTGGGTACTCCAGGAACATTTATTGGCAATGACCAAATTTATAATGTATTTGTTACTGCCCATGCATTTATTATAATTTTTTTTATAGATATACCCATTATAATTGGAGGCTTTGGGAACTGATTACTCCCTTTGATACTTGGGGCTCCAGACATAGCATTCCCTCGAATAAATAACATAAGATTCTGACTACTACCTCCCTCATTAACTTTACTTATCATTAGAAGAATTGCAGAAGGTGGTGCTGGCACAGGTTGGACTGTTTACCCTCCATTATCAAGAAATATTGCTCATAGCGGAGCATCAGTAGACTTAGCAATCTTTTCATTACACTTAGCAGGTGTATCATCAATTTTAGGAGCAGTAAACTTCATTTCCACAATTATTAATATACGGCCGGCAGGAATAACCCCTGAACGAATTCCTCTATTTGTGTGATCAGTTGGAATTACAGCCCTTTTACTTTTATTATCTTTGCCAGTTTTAGCCGGAGCCATTACTATACTCTTGACTGATCGAAACTTCAATACATCTTTTTTTGATCCATCAGGAGGTGGAGATCCTATTCTTTATCAACACTTATTCTGATTTTTTGGACATCCTGAAGTTTATATTCTTATTTTACCCGGATTCGGTCTAATTTCACATATTATTTCTATAGAAACAGGTAAAAA
SCX-8-COI         ACTGGGTACTCCAGGAACATTTATTGGCAATGACCAAATTTATAATGTATTTGTTACTGCCCATGCATTTATTATAATTTTTTTTATAGTTATACCCATTATAATTGGAGGCTTTGGGAACTGGTTAGTCCCTTTGATACTTGGGGCCCCAGACATAGCATTCCCTCGAATAAATAACATAAGATTCTGACTACTACCTCCCTCATTAACTTTACTTATCATTAGAAGAATTGCGGAAGGTGGTGCTGGCACAGGTTGAACTGTTTACCCTCCATTATCAAGAAATATTGCTCATAGCGGAGCATCAGTAGACTTAGCAATCTTTTCATTACACTTAGCAGGTGTATCATCAATTTTAGGAGCAGTAAACTTCATTTCCACAATTATTAATATACGACCAGCAGGAATAACCCCTGAACGAATTCCTCTATTTGTGTGATCAGTTGGAATTACAGCCCTTTTACTTTTATTATCTTTGCCAGTTTTAGCCGGAGCCATTACTATACTCTTGACTGATCGAAACTTCAATACATCTTTTTTTGATCCATCAGGAGGTGGAGATCCTATTCTTTATCAACACTTATTCTGATTTTTTGGGCATCCTGAAGTTTATATTCTTATTTTACCCGGATTCGGTCTAATTTCACATATTATTTCTATAGAAACAGGTAAAAA
SCX-GX1-COI       ACTGGGTACTCCAGGAACATTTATTGGCAATGACCAAATTTATAATGTATTTGTTACTGCCCATGCATTTATTATAATTTTTTTTATAGTTATACCCATTATAATTGGAGGCTTTGGAAACTGATTAGTCCCTTTGATACTTGGGGCCCCAGACATAGCATTTCCTCGAATAAATAACATAAGATTCTGACTTTTACCTCCCTCATTAACTTTACTTATCATTAGAAGAATTGCGGAAGGTGGTGCTGGCACAGGTTGAACTGTTTACCCTCCATTATCAAGAAATATTGCTCATAGCGGAGCATCAGTAGACTTAGCAATCTTTTCATTACACTTAGCAGGTGTATCATCAATTTTAGGAGCAGTAAACTTCATTTCCACAATTATTAATATACGACCAGCAGGAATAACTCCTGAACGAATTCCTCTATTTGTGTGATCAGTTGGAATTACAGCCCTTTTACTTTTATTATCTTTGCCAGTTTTAGCCGGAGCCATTACTATACTCTTGACTGATCGAAACTTCAATACATCTTTTTTTGATCCATCAGGAGGTGGAGATCCTATTCTTTATCAACACTTATTCTGATTTTTTGGACATCCTGAAGTCTATATTCTTATTTTACCCGGATTCGGTCTAATTTCACATATTATTTCTATAGAAACAGGTAAAAA
SCX-GX3-COI       ACTGGGTACTCCAGGAACATTTATTGGCAATGACCAAATTTATAATGTATTTGTTACTGCCCATGCATTTATTATAATTTTTTTTATAGTTATACCTATTATAATTGGAGGCTTTGGGAACTGATTAGTCCCTTTGATACTTGGGGCCCCAGACATAGCATTTCCTCGAATAAATAACATAAGATTCTGACTATTACCTCCCTCATTAACTTTACTTATCATTAGAAGAATTGCGGAAGGTGGTGCTGGCACAGGTTGAACTGTTTACCCCCCATTATCAAGAAATATTGCTCATAGCGGAGCATCAGTAGACTTAGCAATCTTTTCATTACACTTAGCAGGTGTATCATCAATTTTAGGAGCAGTAAACTTCATTTCCACAATTATTAATATACGACCAGCAGGAATAACTCCTGAACGAATTCCTCTATTTGTGTGATCAGTTGGAATTACAGCCCTTTTACTTTTATTATCTTTGCCAGTTTTAGCCGGAGCCATTACTATACTCTTGACTGATCGAAACTTCAATACATCTTTTTTTGATCCATCAGGAGGTGGAGATCCTATTCTTTATCAACACTTATTCTGATTTTTTGGACACCCTGAAGTTTATATTCTTATTTTACCCGGATTCGGTCTAATTTCACATATTATTTCTATAGAAACAGGTAAAAA
SCX-GZ1-COI       ACTGGGTACTCCAGGAACATTTATTGGCAATGACCAAATTTATAATGTATTTGTTACTGCCCATGCATTTATTATAATTTTTTTTATAGTTATACCCATTATAATTGGAGGCTTTGGGAACTGATTAGTCCCTTTGATACTTGGGGCTCCAGACATAGCATTCCCTCGAATAAATAACATAAGATTCTGACTACTACCTCCCTCATTAACTTTACTTATCATTAGAAGAATTGCAGAAGGTGGTGCTGGCACAGGTTGAACTGTTTACCCTCCATTATCAAGAAATATTGCTCATAGCGGAGCATCAGTAGACTTAGCAATCTTTTCATTACACTTAGCAGGTGTATCATCAATTTTAGGAGCAGTAAACTTCATTTCCACAATTATTAATATACGGCCGGCAGGAATAACCCCTGAACGAATTCCTCTATTTGTGTGATCAGTTGGAATTACAGCCCTTTTACTTTTATTATCTTTGCCAGTTTTAGCCGGAGCCATTACTATACTCTTGACTGATCGAAACTTCAATACATCTTTTTTTGATCCATCAGGAGGTGGAGATCCTATTCTTTATCAACACTTATTCTGATTTTTTGGACATCCTGAAGTTTATATTCTTATTTTACCCGGATTCGGTCTAATTTCACATATTATTTCTATAGAAACAGGTAAAAA
SCX-SC1           ACTGGGTACTCCAGGAACATTTATTGGCAATGACCAAATTTATAATGTATTTGTTACTGCCCATGCATTTATTATAATTTTTTTTATAGTTATACCCATTATAATTGGAGGCTTTGGGAACTGATTAGTCCCTTTGATACTTGGGGCTCCAGACATAGCATTCCCTCGAATAAATAACATAAGATTCTGACTACTACCTCCCTCATTAACTTTACTTATCATTAGAAGAATTGCAGAAGGTGGTGCTGGCACAGGTTGAACTGTTTACCCTCCATTATCAAGAAATATTGCTCATAGCGGAGCATCAGTAGACTTAGCAATCTTTTCATTACACTTAGCAGGTGTATCATCAATTTTAGGAGCAGTAAACTTCATTTCCACAATTATTAATATACGGCCGGCAGGAATAACCCCTGAACGAATTCCTCTATTTGTGTGATCAGTTGGAATTACAGCCCTTTTACTTTTATTATCTTTGCCAGTTTTAGCCGGAGCCATTACTATACTCTTGACTGATCGAAACTTCAATACATCTTTTTTTGATCCATCAGGAGGTGGAGATCCTATTCTTTATCAACACTTATTCTGATTTTTTGGACATCCTGAAGTTTATATTCTTATTTTACCCGGATTCGGTCTAATTTCACATATTATTTCTATAGAAACAGGTAAAAA
SCX-SC2           ACTGGGTACTCCAGGAACATTTATTGGCAATGACCAAATTTATAATGTATTTGTTACTGCCCATGCATTTATTATAATTTTTTTTATAGTTATACCCATTATAATTGGAGGCTTTGGGAACTGATTAGTCCCTTTGATACTTGGGGCTCCAGACATAGCATTCCCTCGAATAAATAACATAAGATTCTGACTACTACCTCCCTCATTAACTTTACTTATCATTAGAAGAATTGCAGAAGGTGGTGCTGGCACAGGTTGAACTGTTTACCCTCCATTATCAAGAAATATTGCTCATAGCGGAGCATCAGTAGACTTAGCAATCTTTTCATTACACTTAGCAGGTGTATCATCAATTTTAGGAGCAGTAAACTTCATTTCCACAATTATTAATATACGGCCGGCAGGAATAACCCCTGAACGAATTCCTCTATTTGTGTGATCAGTTGGAATTACAGCCCTTTTACTTTTATTATCTTTGCCAGTTTTAGCCGGAGCCATTACTATACTCTTGACTGATCGAAACTTCAATACATCTTTTTTTGATCCATCAGGAGGTGGAGATCCTATTCTTTATCAACACTTATTCTGATTTTTTGGACATCCTGAAGTTTATATTCTTATTTTACCCGGATTCGGTCTAATTTCACATATTATTTCTATAGAAACAGGTAAAAA
XX-HC-YN2-COI     ACTGGGTACTCCAGGAACATTTATTGGCAATGATCAAATTTATAATGTATTTGTTACTGCCCATGCATTTATTATAATTTTTTTTATAGTTATACCCATTATAATTGGAGGCTTTGGGAACTGATTAGTTCCTTTGATACTTGGGGCCCCAGACATAGCATTTCCTCGAATAAATAACATAAGATTCTGACTATTACCCCCCTCACTAACTTTACTTATCATTAGAAGAATTGCGGAAGGTGGTGCTGGTACAGGTTGAACTGTTTATCCTCCATTATCAAGAAATATTGCTCATAGCGGAGCATCGGTAGACTTAGCAATCTTTTCATTACACTTAGCAGGTGTATCATCAATTTTAGGAGCAGTAAACTTCATTTCCACAATTATTAATATACGGCCAGCAGGAATAACCCCTGAACGAATTCCTCTATTTGTGTGATCAGTTGGAATTACAGCCCTTTTACTTTTATTATCTTTGCCAGTTTTAGCCGGAGCCATTACTATACTCTTAACCGATCGAAACTTTAATACATCTTTTTTTGATCCATCAGGAGGTGGAGATCCTATTCTTTATCAACACTTATTCTGATTTTTTGGACATCCTGAAGTTTACATTCTTATTTTACCCGGATTCGGCCTAATTTCACATATTATTTCTATAGAGACAGGTAAAAA
XX-HC-YN3-COI     ACTGGGTACTCCAGGAACATTTATTGGCAATGATCAAATTTATAATGTATTTGTTACTGCCCATGCATTTATTATAATTTTTTTTATAGTTATACCCATTATAATTGGAGGCTTTGGGAACTGATTAGTTCCTTTGATACTTGGGGCCCCAGACATAGCATTTCCTCGAATAAATAACATAAGATTCTGACTATTACCCCCCTCACTAACTTTACTTATCATTAGAAGAATTGCGGAAGGTGGTGCTGGTACAGGTTGAACTGTTTATCCTCCATTATCAAGAAATATTGCTCATAGCGGAGCATCGGTAGACTTAGCAATCTTTTCATTACACTTAGCAGGTGTATCATCAATTTTAGGAGCAGTAAACTTCATTTCCACAATTATTAATATACGGCCAGCAGGAATAACCCCTGAACGAATTCCTCTATTTGTGTGATCAGTTGGAATTACAGCCCTTTTACTTTTATTATCTTTGCCAGTTTTAGCCGGAGCCATTACTATACTCTTAACCGATCGAAACTTTAATACATCTTTTTTTGATCCATCAGGAGGTGGAGATCCTATTCTTTATCAACACTTATTCTGATTTTTTGGACATCCTGAAGTTTACATTCTTATTTTACCCGGATTCGGCCTAATTTCACATATTATTTCTATAGAGACAGGTAAAAA
XX-YN10           ACTGGGTACTCCAGGAACATTTATTGGCAATGATCAAATTTATAATGTATTTGTTACTGCCCATGCATTTATTATAATTTTTTTTATAGTTATACCCATTATAATTGGAGGCTTTGGAAACTGATTAGTTCCTTTGATACTTGGGGCCCCAGACATAGCATTCCCTCGAATAAATAACATAAGATTCTGACTATTACCCCCCTCATTAACTTTACTTATCATTAGAAGAATTGCGGAAGGTGGTGCTGGTACAGGTTGAACTGTTTATCCTCCATTATCAAGAAATATTGCTCATAGCGGAGCATCGGTAGACTTAGCAATCTTTTCATTACACTTAGCAGGTGTATCATCAATTTTAGGAGCAGTAAACTTCATTTCCACAATTATTAATATACGGCCAGCAGGAATAACCCCTGAACGAATTCCTCTATTTGTGTGATCAGTTGGAATTACAGCCCTTTTACTTTTATTATCTTTGCCAGTTTTAGCTGGAGCCATTACTATACTCTTAACCGATCGAAACTTTAATACATCTTTTTTTGATCCATCAGGAGGTGGAGATCCTATTCTTTATCAACACTTATTCTGATTTTTTGGACATCCTGAAGTTTACATTCTTATTTTACCCGGATTCGGCCTAATTTCACATATTATTTCTATAGAGACAGGTAAAAA
XX-YN1-COI        ACTGGGTACTCCAGGAACATTTATTGGCAATGATCAAATTTATAATGTATTTGTTACTGCCCATGCATTTATTATAATTTTTTTTATAGTTATACCCATTATAATTGGAGGCTTTGGGAACTGATTAGTTCCTTTGATACTTGGGGCCCCAGACATAGCATTTCCTCGAATAAATAACATAAGATTCTGACTATTACCCCCCTCACTAACTTTACTTATCATTAGAAGAATTACGGAAGGTGGTGCTGGTACAGGTTGAACTGTTTATCCTCCATTATCAAGAAATATTGCTCATAGCGGAGCATCGGTAGACTTAGCAATCTTTTCATTACACTTAGCAGGTGTATCATCAATTTTAGGAGCAGTAAACTTCATTTCCACAATTATTAATATACGGCCAGCAGGAATAACCCCTGAACGAATTCCTCTATTTGTATGATCAGTTGGAATTACAGCCCTTTTACTTTTATTATCTTTGCCAGTTTTAGCCGGAGCCATTACTATACTCTTAACCGATCGAAACTTTAATACATCTTTTTTTGATCCATCAGGAGGTGGAGATCCTATTCTTTATCAACACTTATTCTGATTTTTTGGACATCCTGAAGTTTACATTCTTATTTTACCCGGATTCGGCCTAATTTCACATATTATTTCTATAGAGACAGGTAAAAA
XX-YN3-COI        ACTGGGTACTCCAGGAACATTTATTGGCAATGATCAAATTTATAATGTATTTGTTACTGCCCATGCATTTATTATAATTTTTTTTATAGTTATACCCATTATAATTGGAGGCTTTGGAAACTGATTAGTTCCTTTGATACTTGGGGCCCCAGACATAGCATTCCCTCGAATAAATAACATAAGATTCTGACTATTACCCCCCTCATTAACTTTACTTATCATTAGAAGAATTGCGGAAGGTGGTGCTGGTACAGGTTGAACTGTTTATCCTCCATTATCAAGAAATATTGCTCATAGCGGAGCATCGGTAGACTTAGCAATCTTTTCATTACACTTAGCAGGTGTATCATCAATTTTAGGAGCAGTAAACTTCATTTCCACAATTATTAATATACGGCCAGCAGGAATAACCCCTGAACGAATTCCTCTATTTGTGTGATCAGTTGGAATTACAGCCCTTTTACTTTTATTATCTTTGCCAGTTTTAGCTGGAGCCATTACTATACTCTTAACCGATCGAAACTTTAATACATCTTTTTTTGATCCATCAGGAGGTGGAGATCCTATTCTTTATCAACACTTATTCTGATTTTTTGGACATCCTGAAGTTTACATTCTTATTTTACCCGGATTCGGCCTAATTTCACATATTATTTCTATAGAGACAGGTAAAAA
XX-YN4            ACTGGGTACTCCAGGAACATTTATTGGCAATGATCAAATTTATAATGTATTTGTTACTGCCCATGCATTTATTATAATTTTTTTTATAGTTATACCCATTATAATTGGAGGCTTTGGGAACTGATTAGTTCCTTTGATACTTGGGGCCCCAGACATAGCATTTCCTCGAATAAATAACATAAGATTCTGACTATTACCCCCCTCACTAACTTTACTTATCATTAGAAGAATTACGGAAGGTGGTGCTGGTACAGGTTGAACTGTTTATCCTCCATTATCAAGAAATATTGCTCATAGCGGAGCATCGGTAGACTTAGCAATCTTTTCATTACACTTAGCAGGTGTATCATCAATTTTAGGAGCAGTAAACTTCATTTCCACAATTATTAATATACGGCCAGCAGGAATAACCCCTGAACGAATTCCTCTATTTGTATGATCAGTTGGAATTACAGCCCTTTTACTTTTATTATCTTTGCCAGTTTTAGCCGGAGCCATTACTATACTCTTAACCGATCGAAACTTTAATACATCTTTTTTTGATCCATCAGGAGGTGGAGATCCTATTCTTTATCAACACTTATTCTGATTTTTTGGACATCCTGAAGTTTACATTCTTATTTTACCCGGATTCGGCCTAATTTCACATATTATTTCTATAGAGACAGGTAAAAA
XX-YN5            ACTGGGTACTCCAGGAACATTTATTGGCAATGATCAAATTTATAATGTATTTGTTACTGCCCATGCATTTATTATAATTTTTTTTATAGTTATACCCATTATAATTGGAGGCTTTGGGAACTGATTAGTTCCTTTGATACTTGGGGCCCCAGACATAGCATTTCCTCGAATAAATAACATAAGATTCTGACTATTACCCCCCTCACTAACTTTACTTATCATTAGAAGAATTACGGAAGGTGGTGCTGGTACAGGTTGAACTGTTTATCCTCCATTATCAAGAAATATTGCTCATAGCGGAGCATCGGTAGACTTAGCAATCTTTTCATTACACTTAGCAGGTGTATCATCAATTTTAGGAGCAGTAAACTTCATTTCCACAATTATTAATATACGGCCAGCAGGAATAACCCCTGAACGAATTCCTCTATTTGTATGATCAGTTGGAATTACAGCCCTTTTACTTTTATTATCTTTGCCAGTTTTAGCCGGAGCCATTACTATACTCTTAACCGATCGAAACTTTAATACATCTTTTTTTGATCCATCAGGAGGTGGAGATCCTATTCTTTATCAACACTTATTCTGATTTTTTGGACATCCTGAAGTTTACATTCTTATTTTACCCGGATTCGGCCTAATTTCACATATTATTTCTATAGAGACAGGTAAAAA
XX-YN9            ACTGGGTACTCCAGGAACATTTATTGGCAATGATCAAATTTATAATGTATTTGTTACTGCCCATGCATTTATTATAATTTTTTTTATAGTTATACCCATTATAATTGGAGGCTTTGGGAACTGATTAGTTCCTTTGATACTTGGGGCCCCAGACATAGCATTTCCTCGAATAAATAACATAAGATTCTGACTATTACCCCCCTCACTAACTTTACTTATCATTAGAAGAATTGCGGAAGGTGGTGCTGGTACAGGTTGAACTGTTTATCCTCCATTATCAAGAAATATTGCTCATAGCGGAGCATCGGTAGACTTAGCAATCTTTTCATTACACTTAGCAGGTGTATCATCAATTTTAGGAGCAGTAAACTTCATTTCCACAATTATTAATATACGGCCAGCAGGAATAACCCCTGAACGAATTCCTCTATTTGTGTGATCAGTTGGAATTACAGCCCTTTTACTTTTATTATCTTTGCCAGTTTTAGCCGGAGCCATTACTATACTCTTAACCGATCGAAACTTTAATACATCTTTTTTTGATCCATCAGGAGGTGGAGATCCTATTCTTTATCAACACTTATTCTGATTTTTTGGACATCCTGAAGTTTACATTCTTATTTTACCCGGATTCGGCCTAATTTCACATATTATTTCTATAGAGACAGGTAAAAA
XZ1-TW1-COI       ACTGGGTACTCCAGGAACATTTATTGGAAATGACCAAATTTATAATGTATTTGTTACTGCCCATGCATTTATTATAATTTTCTTTATAGTTATACCAATTATAATTGGAGGCTTTGGAAACTGGTTAGTCCCTTTAATACTTGGGGCCCCAGACATAGCATTCCCTCGAATAAATAACATAAGATTCTGGCTATTACCTCCCTCATTAACTTTACTTATCATCAGAAGAATTGCTGAAGGTGGTGCTGGCACAGGTTGAACTGTTTACCCTCCATTATCAAGAAATATTGCTCATAGCGGGGCATCAGTAGACTTAGCAATTTTTTCATTACACTTAGCAGGTGTATCATCAATTTTAGGAGCAGTAAACTTTATTTCCACAATTATTAACATGCGACCAGTAGGAATAACCCCTGAACGAATTCCTCTATTTGTGTGATCAGTCGGGATTACAGCCCTTTTACTTTTATTATCTTTGCCAGTTTTAGCCGGAGCCATTACTATACTCTTAACCGATCGAAACTTTAACACATCTTTCTTTGATCCATCGGGAGGTGGAGATCCTATTCTTTATCAACACTTATTCTGGTTTTTTGGACATCCTGAAGTTTATATTCTTATTTTACCCGGATTTGGCCTAATTTCACATATTATTTCTATAGAAACAGGTAAAAA
XZ1-TW2-COI       ACTGGGTACTCCAGGAACATTTATTGGAAATGACCAAATTTATAATGTATTTGTTACTGCCCATGCATTTATTATAATTTTTTTTATAGTTATACCAATTATAATTGGAGGCTTTGGAAACTGATTAGTCCCTTTAATACTTGGGGCCCCAGACATAGCATTCCCTCGAATAAATAACATAAGATTCTGGCTATTACCTCCCTCATTAACTTTACTTATCATCAGAAGAATTGCTGAAGGTGGTGCTGGCACAGGTTGAACTGTTTACCCTCCATTATCAAGAAATATCGCTCATAGCGGGGCATCAGTAGACTTAGCAATTTTTTCATTACACTTAGCAGGTGTATCATCAATTTTAGGAGCAGTGAACTTTATTTCCACAATTATTAACATGCGACCAGTAGGAATAACCCCTGAACGAATTCCTCTATTTGTGTGATCAGTTGGGATTACAGCCCTTTTACTTTTATTATCTTTACCAGTTTTAGCCGGAGCCATTACTATACTCTTAACCGATCGAAACTTTAACACATCTTTCTTTGATCCATCGGGAGGTGGAGATCCTATTCTTTATCAACACTTATTCTGGTTTTTTGGACATCCTGAAGTTTATATTCTTATTTTACCCGGATTTGGCCTAATTTCACATATTATTTCTATAGAAACAGGTAAAAA
XZ1-TW3-COI       ACTGGGTACTCCAGGAACATTTATTGGAAATGACCAAATTTATAATGTATTTGTTACTGCCCATGCATTTATTATAATTTTTTTTATAGTTATACCAATTATAATTGGAGGCTTTGGAAACTGATTAGTCCCTTTAATACTTGGGGCCCCAGACATAGCATTCCCTCGAATAAATAACATAAGATTCTGGCTATTACCTCCCTCATTAACTTTACTTATCATCAGAAGAATTGCTGAAGGTGGTGCTGGCACAGGTTGAACTGTTTACCCTCCATTATCAAGAAATATCGCTCATAGCGGGGCATCAGTAGACTTAGCAATTTTTTCATTACACTTAGCAGGTGTATCATCAATTTTAGGAGCAGTGAACTTTATTTCCACAATTATTAACATGCGACCAGTAGGAATAACCCCTGAACGAATTCCTCTATTTGTGTGATCAGTTGGAATTACAGCCCTTTTACTTTTATTATCTTTGCCAGTTTTAGCCGGAGCCATTACTATACTCTTAACCGATCGAAACTTTAACACATCTTTCTTTGATCCATCGGGAGGTGGAGATCCTATTCTTTATCAACACTTATTCTGGTTTTTTGGACATCCTGAAGTTTATATTCTTATTTTACCCGGATTTGGCCTAATTTCACATATTATTTCTATAGAAACAGGTAAAAA
XZ2-HaN1-COI      ACTGGGTACTCCAGGAACATTTATTGGCAATGACCAGATTTATAATGTATTTGTTACTGCCCATGCATTTATTATAATTTTTTTTATAGTTATGCCAATCATAATTGGAGGTTTTGGGAACTGACTGGTTCCTTTAATACTAGGTGCCCCAGATATAGCATTCCCTCGAATAAATAACATAAGATTCTGACTACTACCCCCCTCATTAACCTTACTTATCATTAGAAGAATTGCTGAAGGTGGTGCTGGTACAGGCTGAACTGTTTACCCTCCGTTATCAAGAAATATCGCTCATAGTGGAGCCTCGGTAGACTTAGCAATTTTTTCATTACACCTAGCAGGTGTATCATCAATTTTAGGAGCAGTAAACTTTATTTCTACAATTATTAATATGCGACCAGCAGGAATAACTCCTGAACGAATTCCTTTATTTGTATGGTCAGTTGGAATTACAGCCCTCTTACTTCTATTATCTTTACCAGTTTTAGCTGGAGCTATTACCATACTCTTAACTGACCGAAACTTCAATACATCTTTTTTTGATCCATCAGGAGGTGGAGATCCTATTCTTTATCAACATTTATTCTGATTTTTTGGACACCCTGAAGTATACATTCTTATTCTACCTGGGTTTGGCCTAATTTCACATATTATTTCTATAGAAACAGGTAAAAA
XZ2-HaN2-COI      ACTGGGTACTCCAGGAACATTTATTGGCAATGACCAGATTTATAATGTATTTGTTACTGCCCATGCATTTATTATAATTTTTTTTATAGTTATGCCAATCATAATTGGAGGTTTTGGAAACTGACTGGTTCCTTTAATACTAGGTGCCCCAGATATAGCATTCCCTCGAATAAATAACATAAGATTCTGACTACTACCCCCCTCATTAACCTTACTTATCATTAGAAGAATTGCTGAAGGTGGTGCTGGTACAGGCTGAACTGTTTACCCTCCGTTATCAAGAAATATTGCTCATAGTGGAGCCTCGGTAGACTTAGCAATTTTTTCATTACACCTAGCAGGTGTATCATCAATTTTAGGAGCAGTAAACTTTATTTCTACAATTATTAATATGCGACCAGCAGGAATAACTCCTGAACGAATTCCTTTATTTGTATGGTCAGTTGGAATTACAGCCCTCTTACTTCTATTATCTTTACCAGTTTTAGCTGGAGCTATTACCATACTCTTAACTGACCGAAACTTTAATACATCTTTTTTTGATCCATCAGGAGGTGGAGATCCTATTCTTTATCAACATTTATTCTGATTTTTTGGACACCCTGAAGTATACATTCTTATTCTACCTGGATTTGGCCTAATTTCACATATTATTTCTATAGAAACAGGTAAAAA
XZ3-YN1-COI       ACTGGGCACTCCAGGCACATTTATTGGCAATGATCAAATTTATAATGTATTTGTCACTGCCCACGCATTTATTATAATTTTTTTTATAGTTATACCAATTATAATTGGAGGTTTTGGAAACTGATTAGTTCCTTTAATACTTGGGGCCCCAGATATGGCATTTCCTCGAATGAATAATATAAGATTCTGGCTATTGCCCCCCTCATTAACCTTACTTATTATTAGAAGAATCGCTGAAGGAGGTGCTGGAACAGGTTGAACTGTCTATCCTCCGCTATCAAGAAATATTGCCCATAGAGGGGCTTCAGTAGACCTAGCAATCTTTTCATTACACCTAGCAGGTGTATCCTCAATCTTAGGAGCAGTAAACTTTATTTCTACAATTATTAATATACGGCCAGCCGGAATAACCCCTGAACGAATTCCTTTATTTGTATGATCGGTAGGAATTACAGCCCTCTTACTTTTACTGTCTCTTCCAGTCTTAGCTGGAGCTATTACTATACTCTTAACTGATCGAAACTTTAATACATCCTTTTTTGACCCATCAGGAGGAGGAGATCCTATTCTCTATCAACACTTATTTTGATTTTTTGGCCATCCTGAAGTCTATATTCTTATTTTACCCGGATTTGGTTTAATTTCACATATTATTTCTATAGAAACAGGTAAAAA
XZ3-YN2-COI       ACTGGGCACTCCAGGCACATTTATTGGCAATGATCAAATTTATAATGTATTTGTCACTGCCCACGCATTTATTATAATTTTTTTTATAGTTATACCAATTATAATTGGAGGTTTTGGAAACTGATTAGTTCCTTTAATACTTGGGGCCCCAGATATGGCATTTCCTCGAATGAATAATATAAGATTCTGGCTATTGCCCCCCTCATTAACCTTACTTATTATTAGAAGAATCGCTGAAGGAGGTGCTGGAACAGGTTGAACTGTCTATCCTCCGCTATCAAGAAATATTGCCCATAGAGGGGCTTCAGTAGACCTAGCAATCTTTTCATTACACCTAGCAGGTGTATCCTCAATCTTAGGAGCAGTAAACTTTATTTCTACAATTATTAATATACGGCCAGCCGGAATAACCCCTGAACGAATTCCTTTATTTGTATGATCGGTAGGAATTACAGCCCTCTTACTTTTACTGTCTCTTCCAGTCTTAGCTGGAGCTATTACTATACTCTTAACTGATCGAAACTTTAATACATCCTTTTTTGACCCATCAGGAGGAGGAGATCCTATTCTCTATCAACACTTATTTTGATTTTTTGGCCATCCTGAAGTCTATATTCTTATTTTACCCGGATTTGGTTTAATTTCACATATTATTTCTATAGAAACAGGTAAAAA
XZ3-YN3-COI       ACTGGGCACTCCAGGCACATTTATTGGCAATGATCAAATTTATAATGTATTTGTCACTGCCCACGCATTTATTATAATTTTTTTTATAGTTATACCAATTATAATTGGAGGTTTTGGAAACTGATTAGTTCCTTTAATACTTGGGGCCCCAGATATGGCATTTCCTCGAATGAATAATATAAGATTCTGGCTATTGCCCCCCTCATTAACCTTACTTATTATTAGAAGAATCGCTGAAGGAGGGGCTGGGACAGGTTGAACTGTCTATCCTCCGCTATCAAGAAATATTGCCCATAGAGGGACTTCAGTAGACCTAGCAATCTTTTCATTACACCTAGCAGGTGTATCCTCAATCTTAGGAGCAGTAAACTTTATTTCTACAATTATTAATATACGGCCAGCCGGAATAACCCCTGAACGAATTCCTTTATTTGTATGATCGGTAGGAATTACAGCCCTCTTACTTTTACTGTCTCTTCCAGTCTTAGCTGGAGCTATTACTATACTCTTAACTGATCGAAACTTTAATACATCCTTTTTTGACCCATCAGGAGGAGGAGATCCTATTCTCTATCAACACTTATTTTGATTTTTTGGCCATCCTGAAGTCTATATTCTTATTTTACCCGGATTTGGTTTAATTTCACATATTATTTCTATAGAAACAGGTAAAAA
ZYX-LC9-COI       ACTGGGTACCCCAGGGACATTCATCGGCAACGATCAAATTTATAATGTATTTGTAACAGCCCACGCATTTATTATAATTTTTTTTATAGTTATACCTATCATAATTGGGGGTTTCGGAAACTGGTTGGTTCCTCTGATACTTGGAGCTCCAGATATGGCATTCCCTCGAATGAATAACATAAGATTTTGATTATTACCCCCTTCTTTAACCTTACTTATTATTAGAAGAATCGCAGAAGGAGGCGCAGGTACAGGTTGAACTGTTTACCCACCACTATCAAGAAATATTGCTCATAGCGGAGCCTCAGTAGACTTAGCAATTTTTTCATTACATTTAGCAGGTGTATCATCAATCTTAGGAGCAGTAAATTTTATCTCAACAATTATTAATATACGGCCAGTTGGAATAACCCTCGAACGAATTCCTCTATTTGTATGATCAGTAGGTATCACGGCTCTTTTACTTCTATTATCCCTTCCAGTTTTAGCTGGAGCTATCACCATACTTTTAACTGATCGAAACTTTAACACATCTTTTTTTGACCCATCCGGAGGTGGAGACCCCATTCTCTATCAACACTTATTCTGATTTTTTGGTCACCCTGAAGTTTACATTCTTATTCTACCCGGATTTGGTCTAATTTCACATATTATTTCTATAGAAACAGGTAAAAA
ZYX-YN1-COI       ACTGGGTACCCCAGGGACATTCATCGGCAACGATCAAATTTATAATGTATTTGTAACAGCCCACGCATTTATTATAATTTTTTTTATAGTTATACCTATCATAATTGGGGGTTTCGGAAACTGGTTGGTTCCTCTGATACTTGGAGCTCCAGATATGGCATTCCCTCGAATGAATAACATAAGATTTTGATTATTACCCCCTTCTTTAACCTTACTTATTATTAGAAGAATCGCAGAAGGAGGCGCAGGTACAGGTTGAACTGTTTACCCACCACTATCAAGAAATATTGCTCATAGCGGAGCCTCAGTAGACTTAGCAATTTTTTCATTACATTTAGCAGGTGTATCATCAATCTTAGGAGCAGTAAATTTTATCTCAACAATTATTAATATACGGCCAGTTGGAATAACCCTCGAACGAATTCCTCTATTTGTATGATCAGTAGGTATCACGGCTCTTTTACTTCTATTATCCCTTCCAGTTTTAGCTGGAGCTATCACCATACTTTTAACTGATCGAAACTTTAACACATCTTTTTTTGATCCATCCGGAGGTGGAGACCCCATTCTCTATCAACACTTATTCTGATTTTTTGGTCACCCTGAAGTTTACATTCTTATTCTACCCGGATTTGGTCTAATTTCACATATTATTTCTATAGAAACAGGTAAAAA
;
END;

begin mrbayes;

	charset Subset1 = 1-675;

	partition PartitionFinder = 1:Subset1;
	set partition=PartitionFinder;

	lset applyto=(1) nst=2 rates=gamma;

end;
