# Supplementary material for: Review of the Genus Sycanus Amyot & Serville, 1843 (Heteroptera: Reduviidae: Harpactorinae), from China Based on DNA Barcoding and Morphological Evidence
Source: Insects. 2024 Feb 28;15(3):165. doi: 10.3390/insects15030165 (PMC10971704; doi:10.3390/insects15030165)
Supplement: Supplementary file 1 [file insects-15-00165-s001.zip › Table S2 & S3(Tables S2 & S3 is uploaded separately).xlsx]

## Sheet: Table S2
Table S2. Pairwise genetic divergence (Kimura two-parameter) within and between 12 sampling species of the genus Sycanus using cytochrome c oxidase subunit I gene sequence
Sample code	Distance within species	Distance between sampling species
		DHX	ESX	HBX	HDX	HOX	HUX	SCX	XX	XZ1	XZ2	XZ3	ZYX
DHX	0.00759972
ESX	0.0107988	0.157825
HBX	0.00496928	0.15989	0.142548
HDX	0.00924969	0.157613	0.010501	0.142433
HOX	0.00397421	0.14228	0.132735	0.0856499	0.133946
HUX	0.00393707	0.169757	0.133459	0.0428144	0.129608	0.087976
SCX	0.0116179	0.142875	0.136842	0.134037	0.135499	0.138342	0.131623
XX	0.00415454	0.147119	0.123495	0.131922	0.121201	0.130472	0.130838	0.030215699
XZ1(TW)	0.00696983	0.14541	0.141202	0.141021	0.139772	0.129668	0.139384	0.0477378	0.0529823
XZ2(HN)	0.00596132	0.167168	0.128284	0.114188	0.127014	0.121797	0.116651	0.0964127	0.0897294	0.101512
XZ3(YN)	0.00297289	0.165547	0.120504	0.0974675	0.119261	0.105238	0.107415	0.116583	0.107244	0.123073	0.0816214
ZYX	0.00148368	0.196853	0.139554	0.137382	0.138426	0.136675	0.132429	0.14965	0.14287	0.156946	0.145709	0.14584

## Sheet: TableS3
Table S3. Pairwise genetic divergence (Kimura two-parameter) between 81 individuals of 12 species of the genus Sycanus using cytochrome c oxidase subunit I gene sequence.
Samlpe individual code	DHX-10-COI_{DHX}	DHX-11-COI_{DHX}	DHX-13-COI_{DHX}	DHX-GX1-COI_{DHX}	DHX-GX2-COI_{DHX}	ESX-1-2-COI_{ESX}	ESX-1-COI_{ESX}	ESX-YN1-COI_{ESX}	ESX-YN2-COI_{ESX}	ESX-YN3-COI_{ESX}	HBX-HaN1-COI_{HBX}	HBX-HaN2-COI_{HBX}	HBX-HaN3-COI_{HBX}	HDX-10-HD2-COI_{HDX}	HDX-11-HD3-COI_{HDX}	HDX-12-COI_{HDX}	HDX-12-HD4-COI_{HDX}	HDX-13-COI_{HDX}	HDX-13-HD5-COI_{HDX}	HDX-14-HD6-COI_{HDX}	HDX-15-HD7-COI_{HDX}	HDX-16-COI_{HDX}	HDX-16-HD8-COI_{HDX}	HDX-17-HD-COI_{HDX}	HDX-1-COI_{HDX}	HDX-2-COI_{HDX}	HDX-3-COI_{HDX}	HDX-5-COI_{HDX}	HDX-6-COI_{HDX}	HDX-8-COI_{HDX}	HDX-COI_{HDX}	HDX-GD1-COI_{HDX}	HDX-GD2-COI_{HDX}	HDX-GD3-COI_{HDX}	HDX-LC1-COI_{HDX}	HDX-LC2-COI_{HDX}	HDX-LC3-COI_{HDX}	HDX-LC4-COI_{HDX}	HDX-LC5-COI_{HDX}	HDX-LC6-COI_{HDX}	HOX-YN2-COI_{HOX}	HOX-YN3-COI_{HOX}	HOX-YN4-COI_{HOX}	HUX-1-COI-F_{HUX}	HUX-2-COI-F_{HUX}	HUX-3-COI-F_{HUX}	HUX-4-COI-F_{HUX}	HUX-5-COI-F_{HUX}	HUX-6-COI-F_{HUX}
DHX-10-COI_{DHX}
DHX-11-COI_{DHX}	0.0104474
DHX-13-COI_{DHX}	0.00894198	0.00594965
DHX-GX1-COI_{DHX}	0.00594965	0.00744721	0.0059541
DHX-GX2-COI_{DHX}	0.00894198	0.0104474	0.00894871	0.00296902
ESX-1-2-COI_{ESX}	0.139261	0.145005	0.143248	0.135888	0.139496
ESX-1-COI_{ESX}	0.137514	0.143248	0.141496	0.13415	0.13775	0.00148313
ESX-YN1-COI_{ESX}	0.145135	0.150983	0.149217	0.141763	0.145408	0.0195874	0.0180759
ESX-YN2-COI_{ESX}	0.139376	0.143248	0.141496	0.137875	0.141496	0.00895711	0.00746283	0.0134957
ESX-YN3-COI_{ESX}	0.139376	0.145135	0.143379	0.136009	0.139619	0.00895711	0.00746283	0.0165445	0.00596132
HBX-HaN1-COI_{HBX}	0.143654	0.147607	0.145851	0.142198	0.142048	0.127632	0.125919	0.129775	0.124074	0.12777
HBX-HaN2-COI_{HBX}	0.141763	0.145699	0.143946	0.140304	0.140158	0.127632	0.125919	0.129775	0.124074	0.12777	0.00148368
HBX-HaN3-COI_{HBX}	0.13988	0.143798	0.142048	0.138417	0.142048	0.13135	0.129629	0.13352	0.12777	0.131495	0.00746283	0.00596132
HDX-10-HD2-COI_{HDX}	0.141127	0.146895	0.145135	0.13775	0.141368	0.0059502	0.00445933	0.0195874	0.00895711	0.0059541	0.13135	0.13135	0.135095
HDX-11-HD3-COI_{HDX}	0.139496	0.145269	0.143514	0.136135	0.139747	0.0150002	0.0134957	0.0135143	0.0119783	0.00895711	0.126058	0.126058	0.129775	0.0150002
HDX-12-COI_{HDX}	0.143248	0.149071	0.147309	0.13988	0.139747	0.0150002	0.0134957	0.0135143	0.0119783	0.0119783	0.122367	0.122367	0.129775	0.0150002	0.00596132
HDX-12-HD4-COI_{HDX}	0.141245	0.147029	0.145269	0.137875	0.141496	0.0134686	0.0119653	0.0119783	0.0104547	0.0104547	0.124074	0.124074	0.12777	0.0134686	0.00445933	0.00445933
HDX-13-COI_{HDX}	0.141496	0.147309	0.145551	0.138137	0.141763	0.0165081	0.0150002	0.0150178	0.0104547	0.0134805	0.12777	0.12777	0.131495	0.0165081	0.0104654	0.00745335	0.00894871
HDX-13-HD5-COI_{HDX}	0.139376	0.145135	0.143379	0.136009	0.139619	0.00895711	0.00746283	0.0165445	0.00596132	0.00596132	0.125919	0.125919	0.129629	0.00895711	0.0119783	0.0119783	0.0104547	0.0134805
HDX-14-HD6-COI_{HDX}	0.141127	0.146895	0.145135	0.13775	0.141368	0.0059502	0.00445933	0.0195874	0.00895711	0.0059541	0.13135	0.13135	0.135095	0	0.0150002	0.0150002	0.0134686	0.0165081	0.00895711
HDX-15-HD7-COI_{HDX}	0.141127	0.146895	0.145135	0.13775	0.141368	0.0059502	0.00445933	0.0195874	0.00895711	0.0059541	0.13135	0.13135	0.135095	0	0.0150002	0.0150002	0.0134686	0.0165081	0.00895711	0
HDX-16-COI_{HDX}	0.139376	0.145135	0.143379	0.136009	0.139619	0.0059541	0.00446432	0.0165445	0.00596132	0.00596132	0.12777	0.12777	0.131495	0.0059541	0.0119783	0.0119783	0.0104547	0.0134805	0.00596132	0.0059541	0.0059541
HDX-16-HD8-COI_{HDX}	0.141245	0.147029	0.145269	0.137875	0.141496	0.00895711	0.00746283	0.0165445	0.00596132	0.00297178	0.12777	0.12777	0.131495	0.0059541	0.0119783	0.0119783	0.0104547	0.0134805	0.00596132	0.0059541	0.0059541	0.00596132
HDX-17-HD-COI_{HDX}	0.135888	0.141627	0.13988	0.13254	0.136135	0.0119557	0.0104547	0.0134957	0.00894871	0.00894871	0.125919	0.125919	0.129629	0.0119557	0.0059541	0.0059541	0.00445767	0.00446432	0.00894871	0.0119557	0.0119557	0.00894871	0.00894871
HDX-1-COI_{HDX}	0.139619	0.145408	0.143654	0.136265	0.13988	0.014986	0.0134805	0.0165445	0.0119653	0.0119653	0.125919	0.125919	0.129629	0.014986	0.00895711	0.0059541	0.00744721	0.00148368	0.0119653	0.014986	0.014986	0.0119653	0.0119653	0.00297178
HDX-2-COI_{HDX}	0.13775	0.143514	0.141763	0.134399	0.138004	0.0134686	0.0119653	0.0150178	0.0104547	0.0104547	0.124074	0.124074	0.12777	0.0134686	0.00745335	0.00745335	0.0059502	0.00596132	0.0104547	0.0134686	0.0134686	0.0104547	0.0104547	0.00148368	0.00446432
HDX-3-COI_{HDX}	0.13775	0.143514	0.141763	0.134399	0.138004	0.0134686	0.0119653	0.0150178	0.0104547	0.0104547	0.12777	0.12777	0.131495	0.0134686	0.00745335	0.00445933	0.0059502	0.00297178	0.0104547	0.0134686	0.0134686	0.0104547	0.0104547	0.00148368	0.00148368	0.00297178
HDX-5-COI_{HDX}	0.143122	0.14893	0.147167	0.139747	0.143379	0.00745335	0.00596132	0.0150178	0.00446432	0.00746283	0.129629	0.129629	0.133368	0.00745335	0.0134957	0.0134957	0.0119653	0.0119653	0.00746283	0.00745335	0.00745335	0.00746283	0.00746283	0.0104547	0.0134805	0.0119653	0.0119653
HDX-6-COI_{HDX}	0.137514	0.143248	0.141496	0.13415	0.13775	0.00445933	0.00297178	0.0150178	0.00446432	0.00446432	0.125919	0.125919	0.129629	0.00445933	0.0104654	0.0104654	0.00894871	0.0119653	0.00446432	0.00445933	0.00445933	0.00148368	0.00446432	0.00744721	0.0104547	0.00894871	0.00894871	0.00596132
HDX-8-COI_{HDX}	0.143122	0.14893	0.147167	0.139747	0.143379	0.0104654	0.00896885	0.0180759	0.00746283	0.00446432	0.12777	0.12777	0.131495	0.00745335	0.0134957	0.0134957	0.0119653	0.0150002	0.00746283	0.00745335	0.00745335	0.00746283	0.00446432	0.0104547	0.0134805	0.0119653	0.0119653	0.00896885	0.00596132
HDX-COI_{HDX}	0.135888	0.141627	0.13988	0.13254	0.136135	0.014986	0.0134805	0.0165445	0.0119653	0.0119653	0.122235	0.122235	0.125919	0.014986	0.00895711	0.00895711	0.00744721	0.00746283	0.0119653	0.014986	0.014986	0.0119653	0.0119653	0.00297178	0.00596132	0.00148368	0.00446432	0.0134805	0.0104547	0.0134805
HDX-GD1-COI_{HDX}	0.143122	0.14893	0.147167	0.139747	0.143379	0.00895711	0.00746283	0.0165445	0.00596132	0.00896885	0.129629	0.129629	0.133368	0.00895711	0.0150178	0.0150178	0.0134805	0.0134805	0.00896885	0.00895711	0.00895711	0.00596132	0.00896885	0.0119653	0.0150002	0.0134805	0.0134805	0.00746283	0.00446432	0.00746283	0.0150002
HDX-GD2-COI_{HDX}	0.137514	0.143248	0.141496	0.13415	0.13775	0.00895711	0.00746283	0.0165445	0.00596132	0.00297178	0.124074	0.124074	0.12777	0.0059541	0.0119783	0.0119783	0.0104547	0.0134805	0.00596132	0.0059541	0.0059541	0.00596132	0.00297178	0.00894871	0.0119653	0.0104547	0.0104547	0.00746283	0.00446432	0.00446432	0.0119653	0.00896885
HDX-GD3-COI_{HDX}	0.139619	0.145408	0.143654	0.136265	0.13988	0.014986	0.0134805	0.0165445	0.0119653	0.0119653	0.125919	0.125919	0.129629	0.014986	0.00895711	0.0059541	0.00744721	0.00148368	0.0119653	0.014986	0.014986	0.0119653	0.0119653	0.00297178	0	0.00446432	0.00148368	0.0134805	0.0104547	0.0134805	0.00596132	0.0150002	0.0119653
HDX-LC1-COI_{HDX}	0.139376	0.145135	0.143379	0.136009	0.139619	0.00895711	0.00746283	0.0134957	0.00596132	0.00297178	0.12777	0.12777	0.131495	0.0059541	0.00895711	0.00895711	0.00744721	0.0104547	0.00596132	0.0059541	0.0059541	0.00596132	0.00297178	0.0059502	0.00894871	0.00744721	0.00744721	0.00746283	0.00446432	0.00446432	0.00894871	0.00896885	0.00297178	0.00894871
HDX-LC2-COI_{HDX}	0.139376	0.145135	0.143379	0.136009	0.139619	0.00745335	0.00596132	0.0150178	0.00446432	0.00148368	0.125919	0.125919	0.129629	0.00445933	0.0104654	0.0104654	0.00894871	0.0119653	0.00446432	0.00445933	0.00445933	0.00446432	0.00148368	0.00744721	0.0104547	0.00894871	0.00894871	0.00596132	0.00297178	0.00297178	0.0104547	0.00746283	0.00148368	0.0104547	0.00148368
HDX-LC3-COI_{HDX}	0.13763	0.143379	0.141627	0.134272	0.137875	0.016495	0.014986	0.0150002	0.0134686	0.0134686	0.120533	0.120533	0.124209	0.016495	0.00744721	0.00744721	0.00296902	0.0119557	0.0134686	0.016495	0.016495	0.0134686	0.0134686	0.00744442	0.0104474	0.00894367	0.00894367	0.014986	0.0119557	0.014986	0.0104474	0.0165081	0.0134686	0.0104474	0.0104474	0.0119557
HDX-LC4-COI_{HDX}	0.141245	0.147029	0.145269	0.137875	0.141496	0.0119783	0.0104794	0.0165445	0.00596132	0.00896885	0.131495	0.131495	0.135247	0.0119783	0.0150178	0.0119783	0.0134805	0.0104547	0.00896885	0.0119783	0.0119783	0.00896885	0.00896885	0.0119653	0.0119653	0.0134805	0.0104547	0.00746283	0.00746283	0.0104794	0.0150002	0.00896885	0.00896885	0.0119653	0.00896885	0.00746283	0.0165081
HDX-LC5-COI_{HDX}	0.141245	0.147029	0.145269	0.137875	0.141496	0.00445933	0.00297178	0.0180759	0.00746283	0.00446432	0.129629	0.129629	0.133368	0.00148313	0.0134957	0.0134957	0.0119653	0.0150002	0.00746283	0.00148313	0.00148313	0.00446432	0.00446432	0.0104547	0.0134805	0.0119653	0.0119653	0.00596132	0.00297178	0.00596132	0.0134805	0.00746283	0.00446432	0.0134805	0.00446432	0.00297178	0.014986	0.0104794
HDX-LC6-COI_{HDX}	0.139496	0.145269	0.143514	0.136135	0.139747	0.0134805	0.0119783	0.00896885	0.00745335	0.0104654	0.126058	0.126058	0.129775	0.0134805	0.00746283	0.00746283	0.0059541	0.00895711	0.0104654	0.0134805	0.0134805	0.0104654	0.0104654	0.00745335	0.0104654	0.00895711	0.00895711	0.00895711	0.00895711	0.0119783	0.0104654	0.0104654	0.0104654	0.0104654	0.00745335	0.00895711	0.00894871	0.0104654	0.0119783
HOX-YN2-COI_{HOX}	0.123459	0.129088	0.127369	0.120159	0.123692	0.118014	0.116314	0.125527	0.118119	0.11993	0.0775477	0.0758412	0.0758412	0.119823	0.123692	0.125527	0.123573	0.11993	0.11993	0.119823	0.119823	0.116314	0.11993	0.121749	0.121749	0.11993	0.123573	0.11993	0.116314	0.11993	0.118119	0.118119	0.118119	0.121749	0.121749	0.11993	0.120043	0.121749	0.11993	0.121864
HOX-YN3-COI_{HOX}	0.128964	0.134665	0.132935	0.125653	0.129217	0.119823	0.118119	0.127369	0.11993	0.121749	0.0827024	0.0809783	0.0809783	0.121637	0.125527	0.127369	0.125405	0.121749	0.121749	0.121637	0.121637	0.118119	0.121749	0.123573	0.123573	0.121749	0.125405	0.121749	0.118119	0.121749	0.11993	0.11993	0.123573	0.123573	0.123573	0.121749	0.121864	0.123573	0.121749	0.123692	0.00596132
HOX-YN4-COI_{HOX}	0.128964	0.134665	0.132935	0.125653	0.129217	0.119823	0.118119	0.127369	0.11993	0.121749	0.0827024	0.0809783	0.0809783	0.121637	0.125527	0.127369	0.125405	0.121749	0.121749	0.121637	0.121637	0.118119	0.121749	0.123573	0.123573	0.121749	0.125405	0.121749	0.118119	0.121749	0.11993	0.11993	0.123573	0.123573	0.123573	0.121749	0.121864	0.123573	0.121749	0.123692	0.00596132	0
HUX-1-COI-F_{HUX}	0.151446	0.157434	0.15566	0.148087	0.147923	0.124074	0.122367	0.122504	0.120533	0.120533	0.0416281	0.040023	0.0432384	0.124074	0.118834	0.115191	0.116883	0.116883	0.118704	0.124074	0.124074	0.120533	0.120533	0.115068	0.115068	0.11326	0.116883	0.122367	0.118704	0.122367	0.111458	0.124209	0.116883	0.115068	0.116883	0.118704	0.117009	0.124209	0.122367	0.118834	0.0793608	0.0845422	0.0845422
HUX-2-COI-F_{HUX}	0.151446	0.157434	0.15566	0.148087	0.147923	0.124074	0.122367	0.122504	0.120533	0.120533	0.0416281	0.040023	0.0432384	0.124074	0.118834	0.115191	0.116883	0.116883	0.118704	0.124074	0.124074	0.120533	0.120533	0.115068	0.115068	0.11326	0.116883	0.122367	0.118704	0.122367	0.111458	0.124209	0.116883	0.115068	0.116883	0.118704	0.117009	0.124209	0.122367	0.118834	0.0793608	0.0845422	0.0845422	0
HUX-3-COI-F_{HUX}	0.156925	0.162961	0.161174	0.153543	0.153376	0.12935	0.127632	0.12777	0.125784	0.125784	0.047965	0.0463443	0.049591	0.12935	0.124074	0.120404	0.122107	0.122107	0.123942	0.12935	0.12935	0.125784	0.125784	0.120279	0.120279	0.118458	0.122107	0.127632	0.123942	0.127632	0.116643	0.129488	0.122107	0.120279	0.122107	0.123942	0.122235	0.129488	0.127632	0.124074	0.0843266	0.089544	0.089544	0.0059502	0.0059502
HUX-4-COI-F_{HUX}	0.145699	0.151609	0.149846	0.142351	0.142198	0.118579	0.116883	0.117009	0.115068	0.115068	0.040023	0.038423	0.0416281	0.118579	0.113379	0.109776	0.111458	0.111458	0.11326	0.118579	0.118579	0.115068	0.115068	0.109663	0.109663	0.107874	0.111458	0.116883	0.11326	0.116883	0.106091	0.118704	0.111458	0.109663	0.111458	0.11326	0.111574	0.118704	0.116883	0.113379	0.0742326	0.0793608	0.0793608	0.00446432	0.00446432	0.0104547
HUX-5-COI-F_{HUX}	0.151446	0.157434	0.15566	0.148087	0.147923	0.124074	0.122367	0.122504	0.120533	0.120533	0.0416281	0.040023	0.0432384	0.124074	0.118834	0.115191	0.116883	0.116883	0.118704	0.124074	0.124074	0.120533	0.120533	0.115068	0.115068	0.11326	0.116883	0.122367	0.118704	0.122367	0.111458	0.124209	0.116883	0.115068	0.116883	0.118704	0.117009	0.124209	0.122367	0.118834	0.0793608	0.0845422	0.0845422	0	0	0.0059502	0.00446432
HUX-6-COI-F_{HUX}	0.151446	0.157434	0.15566	0.148087	0.147923	0.124074	0.122367	0.122504	0.120533	0.120533	0.0416281	0.040023	0.0432384	0.124074	0.118834	0.115191	0.116883	0.116883	0.118704	0.124074	0.124074	0.120533	0.120533	0.115068	0.115068	0.11326	0.116883	0.122367	0.118704	0.122367	0.111458	0.124209	0.116883	0.115068	0.116883	0.118704	0.117009	0.124209	0.122367	0.118834	0.0793608	0.0845422	0.0845422	0.00297178	0.00297178	0.00894871	0.00446432	0.00297178
HUX-7-COI-F_{HUX}	0.147607	0.153543	0.151776	0.144256	0.144099	0.120404	0.118704	0.118834	0.116883	0.116883	0.038423	0.0368281	0.040023	0.120404	0.115191	0.111574	0.11326	0.11326	0.115068	0.120404	0.120404	0.116883	0.116883	0.111458	0.111458	0.109663	0.11326	0.118704	0.115068	0.118704	0.107874	0.120533	0.11326	0.111458	0.11326	0.115068	0.113379	0.120533	0.118704	0.115191	0.0759362	0.081082	0.081082	0.00297178	0.00297178	0.00894871	0.00148368	0.00297178	0.00297178
HUX-FJ1-COI_{HUX}	0.145699	0.151609	0.149846	0.142351	0.142198	0.122235	0.120533	0.120666	0.118704	0.118704	0.040023	0.038423	0.0416281	0.122235	0.117009	0.113379	0.115068	0.115068	0.116883	0.122235	0.122235	0.118704	0.118704	0.11326	0.11326	0.111458	0.115068	0.120533	0.116883	0.120533	0.109663	0.122367	0.115068	0.11326	0.115068	0.116883	0.115191	0.122367	0.120533	0.117009	0.0776456	0.0828091	0.0828091	0.00446432	0.00446432	0.0104547	0.00297178	0.00446432	0.00446432
HUX-FJ2-COI_{HUX}	0.147607	0.153543	0.151776	0.144256	0.144099	0.120404	0.118704	0.118834	0.116883	0.116883	0.038423	0.0368281	0.040023	0.120404	0.115191	0.111574	0.11326	0.11326	0.115068	0.120404	0.120404	0.116883	0.116883	0.111458	0.111458	0.109663	0.11326	0.118704	0.115068	0.118704	0.107874	0.120533	0.11326	0.111458	0.11326	0.115068	0.113379	0.120533	0.118704	0.115191	0.0759362	0.081082	0.081082	0.00297178	0.00297178	0.00894871	0.00148368	0.00297178	0.00297178
HUX-FJ3-COI_{HUX}	0.145699	0.151609	0.149846	0.142351	0.142198	0.122235	0.120533	0.120666	0.118704	0.118704	0.040023	0.038423	0.0416281	0.122235	0.117009	0.113379	0.115068	0.115068	0.116883	0.122235	0.122235	0.118704	0.118704	0.11326	0.11326	0.111458	0.115068	0.120533	0.116883	0.120533	0.109663	0.122367	0.115068	0.11326	0.115068	0.116883	0.115191	0.122367	0.120533	0.117009	0.0776456	0.0828091	0.0828091	0.00446432	0.00446432	0.0104547	0.00297178	0.00446432	0.00446432
SCX-11-COI_{SCX}	0.125173	0.130812	0.129088	0.121864	0.11993	0.120159	0.118458	0.120404	0.118458	0.114835	0.123247	0.121392	0.128855	0.118341	0.116761	0.114949	0.118458	0.116643	0.116643	0.118341	0.118341	0.113033	0.118458	0.116643	0.114835	0.118458	0.116643	0.120279	0.114835	0.120279	0.120279	0.120279	0.114835	0.114835	0.118458	0.116643	0.114949	0.120279	0.118458	0.120404	0.124793	0.126655	0.126655	0.119697	0.119697	0.124949	0.114183	0.119697	0.119697
SCX-13-2-COI_{SCX}	0.128727	0.134399	0.132667	0.125405	0.123459	0.129217	0.127498	0.129488	0.127498	0.123815	0.117852	0.116014	0.123408	0.127369	0.125784	0.123942	0.127498	0.125653	0.125653	0.127369	0.127369	0.121984	0.127498	0.125653	0.123815	0.127498	0.125653	0.12935	0.123815	0.12935	0.12935	0.12935	0.123815	0.123815	0.127498	0.125653	0.123942	0.12935	0.127498	0.129488	0.124949	0.126815	0.126815	0.121711	0.121711	0.126978	0.116166	0.121711	0.121711
SCX-1-COI_{SCX}	0.136135	0.141904	0.140158	0.132799	0.130812	0.129217	0.127498	0.129488	0.127498	0.127498	0.119697	0.117852	0.125274	0.127369	0.129488	0.123942	0.127498	0.125653	0.125653	0.127369	0.127369	0.121984	0.127498	0.125653	0.123815	0.127498	0.125653	0.12935	0.123815	0.125653	0.12935	0.125653	0.123815	0.123815	0.127498	0.125653	0.123942	0.12935	0.127498	0.129488	0.124949	0.126815	0.126815	0.118007	0.118007	0.123247	0.112503	0.118007	0.118007
SCX-5-COI_{SCX}	0.132184	0.137875	0.136135	0.128843	0.126892	0.132667	0.13094	0.132935	0.13094	0.127243	0.121238	0.119393	0.126815	0.130812	0.129217	0.127369	0.13094	0.129088	0.129088	0.130812	0.130812	0.125405	0.13094	0.129088	0.127243	0.13094	0.129088	0.132799	0.127243	0.132799	0.132799	0.132799	0.127243	0.127243	0.13094	0.129088	0.127369	0.132799	0.13094	0.132935	0.128365	0.130238	0.130238	0.125109	0.125109	0.1304	0.119543	0.125109	0.125109
SCX-8-COI_{SCX}	0.130569	0.136265	0.13453	0.127243	0.125287	0.121864	0.120159	0.122107	0.120159	0.116529	0.117852	0.116014	0.123408	0.120043	0.118458	0.116643	0.120159	0.118341	0.118341	0.120043	0.120043	0.114724	0.120159	0.118341	0.116529	0.120159	0.118341	0.121984	0.116529	0.121984	0.121984	0.121984	0.116529	0.116529	0.120159	0.118341	0.116643	0.121984	0.120159	0.122107	0.115724	0.117555	0.117555	0.118007	0.118007	0.123247	0.112503	0.118007	0.118007
SCX-GX1-COI_{SCX}	0.125173	0.130812	0.129088	0.121864	0.11993	0.120159	0.118458	0.120404	0.118458	0.114835	0.123247	0.121392	0.128855	0.118341	0.116761	0.114949	0.118458	0.116643	0.116643	0.118341	0.118341	0.113033	0.118458	0.116643	0.114835	0.118458	0.116643	0.120279	0.114835	0.120279	0.120279	0.120279	0.114835	0.114835	0.118458	0.116643	0.114949	0.120279	0.118458	0.120404	0.124793	0.126655	0.126655	0.119697	0.119697	0.124949	0.114183	0.119697	0.119697
SCX-GX3-COI_{SCX}	0.130569	0.136265	0.13453	0.127243	0.125287	0.120043	0.118341	0.120279	0.118341	0.114724	0.121549	0.119697	0.127146	0.118228	0.116643	0.114835	0.118341	0.116529	0.116529	0.118228	0.118228	0.112925	0.118341	0.116529	0.114724	0.118341	0.116529	0.120159	0.114724	0.120159	0.120159	0.120159	0.118341	0.114724	0.118341	0.116529	0.114835	0.120159	0.118341	0.120279	0.119393	0.117555	0.117555	0.114331	0.114331	0.119543	0.108866	0.114331	0.114331
SCX-GZ1-COI_{SCX}	0.126892	0.13254	0.130812	0.123573	0.121637	0.127369	0.125653	0.127632	0.125653	0.121984	0.116014	0.114183	0.121549	0.125527	0.123942	0.122107	0.125653	0.123815	0.123815	0.125527	0.125527	0.120159	0.125653	0.123815	0.121984	0.125653	0.123815	0.127498	0.121984	0.127498	0.127498	0.127498	0.121984	0.121984	0.125653	0.123815	0.122107	0.127498	0.125653	0.127632	0.12309	0.124949	0.124949	0.119856	0.119856	0.125109	0.114331	0.119856	0.119856
SCX-SC1_{SCX}	0.126892	0.13254	0.130812	0.123573	0.121637	0.127369	0.125653	0.127632	0.125653	0.121984	0.116014	0.114183	0.121549	0.125527	0.123942	0.122107	0.125653	0.123815	0.123815	0.125527	0.125527	0.120159	0.125653	0.123815	0.121984	0.125653	0.123815	0.127498	0.121984	0.127498	0.127498	0.127498	0.121984	0.121984	0.125653	0.123815	0.122107	0.127498	0.125653	0.127632	0.12309	0.124949	0.124949	0.119856	0.119856	0.125109	0.114331	0.119856	0.119856
SCX-SC2_{SCX}	0.126892	0.13254	0.130812	0.123573	0.121637	0.127369	0.125653	0.127632	0.125653	0.121984	0.116014	0.114183	0.121549	0.125527	0.123942	0.122107	0.125653	0.123815	0.123815	0.125527	0.125527	0.120159	0.125653	0.123815	0.121984	0.125653	0.123815	0.127498	0.121984	0.127498	0.127498	0.127498	0.121984	0.121984	0.125653	0.123815	0.122107	0.127498	0.125653	0.127632	0.12309	0.124949	0.124949	0.119856	0.119856	0.125109	0.114331	0.119856	0.119856
XX-HC-YN2-COI_{XX}	0.132417	0.138137	0.136399	0.129088	0.130812	0.114618	0.112925	0.118458	0.112925	0.112925	0.119697	0.117852	0.121549	0.112822	0.114835	0.113033	0.112925	0.111133	0.111133	0.112822	0.112822	0.111133	0.112925	0.111133	0.109348	0.112925	0.111133	0.114724	0.109348	0.114724	0.114724	0.114724	0.109348	0.109348	0.112925	0.111133	0.113033	0.114724	0.112925	0.114835	0.117555	0.119393	0.119393	0.119856	0.119856	0.125109	0.114331	0.119856	0.119856
XX-HC-YN3-COI_{XX}	0.132417	0.138137	0.136399	0.129088	0.130812	0.114618	0.112925	0.118458	0.112925	0.112925	0.119697	0.117852	0.121549	0.112822	0.114835	0.113033	0.112925	0.111133	0.111133	0.112822	0.112822	0.111133	0.112925	0.111133	0.109348	0.112925	0.111133	0.114724	0.109348	0.114724	0.114724	0.114724	0.109348	0.109348	0.112925	0.111133	0.113033	0.114724	0.112925	0.114835	0.117555	0.119393	0.119393	0.119856	0.119856	0.125109	0.114331	0.119856	0.119856
XX-YN10_{XX}	0.128727	0.134399	0.132667	0.125405	0.128964	0.109251	0.107568	0.113033	0.107568	0.107568	0.116014	0.114183	0.117852	0.107475	0.109449	0.107666	0.107568	0.105795	0.105795	0.107475	0.107475	0.105795	0.107568	0.105795	0.104028	0.107568	0.105795	0.109348	0.104028	0.109348	0.109348	0.109348	0.104028	0.104028	0.107568	0.105795	0.107666	0.109348	0.107568	0.109449	0.113899	0.115724	0.115724	0.116166	0.116166	0.121392	0.110681	0.116166	0.116166
XX-YN1-COI_{XX}	0.132417	0.138137	0.136399	0.129088	0.130812	0.114618	0.112925	0.118458	0.112925	0.112925	0.119697	0.117852	0.121549	0.112822	0.114835	0.113033	0.112925	0.111133	0.111133	0.112822	0.112822	0.111133	0.112925	0.111133	0.109348	0.112925	0.111133	0.114724	0.109348	0.114724	0.114724	0.114724	0.109348	0.109348	0.112925	0.111133	0.113033	0.114724	0.112925	0.114835	0.117555	0.119393	0.119393	0.119856	0.119856	0.125109	0.114331	0.119856	0.119856
XX-YN3-COI_{XX}	0.128727	0.134399	0.132667	0.125405	0.128964	0.109251	0.107568	0.113033	0.107568	0.107568	0.116014	0.114183	0.117852	0.107475	0.109449	0.107666	0.107568	0.105795	0.105795	0.107475	0.107475	0.105795	0.107568	0.105795	0.104028	0.107568	0.105795	0.109348	0.104028	0.109348	0.109348	0.109348	0.104028	0.104028	0.107568	0.105795	0.107666	0.109348	0.107568	0.109449	0.113899	0.115724	0.115724	0.116166	0.116166	0.121392	0.110681	0.116166	0.116166
XX-YN4_{XX}	0.132417	0.138137	0.136399	0.129088	0.130812	0.114618	0.112925	0.118458	0.112925	0.112925	0.119697	0.117852	0.121549	0.112822	0.114835	0.113033	0.112925	0.111133	0.111133	0.112822	0.112822	0.111133	0.112925	0.111133	0.109348	0.112925	0.111133	0.114724	0.109348	0.114724	0.114724	0.114724	0.109348	0.109348	0.112925	0.111133	0.113033	0.114724	0.112925	0.114835	0.117555	0.119393	0.119393	0.119856	0.119856	0.125109	0.114331	0.119856	0.119856
XX-YN5_{XX}	0.132417	0.138137	0.136399	0.129088	0.130812	0.114618	0.112925	0.118458	0.112925	0.112925	0.119697	0.117852	0.121549	0.112822	0.114835	0.113033	0.112925	0.111133	0.111133	0.112822	0.112822	0.111133	0.112925	0.111133	0.109348	0.112925	0.111133	0.114724	0.109348	0.114724	0.114724	0.114724	0.109348	0.109348	0.112925	0.111133	0.113033	0.114724	0.112925	0.114835	0.117555	0.119393	0.119393	0.119856	0.119856	0.125109	0.114331	0.119856	0.119856
XX-YN9_{XX}	0.132417	0.138137	0.136399	0.129088	0.130812	0.114618	0.112925	0.118458	0.112925	0.112925	0.119697	0.117852	0.121549	0.112822	0.114835	0.113033	0.112925	0.111133	0.111133	0.112822	0.112822	0.111133	0.112925	0.111133	0.109348	0.112925	0.111133	0.114724	0.109348	0.114724	0.114724	0.114724	0.109348	0.109348	0.112925	0.111133	0.113033	0.114724	0.112925	0.114835	0.117555	0.119393	0.119393	0.119856	0.119856	0.125109	0.114331	0.119856	0.119856
XZ1-TW1-COI_{XZ1}	0.130454	0.136135	0.134399	0.127122	0.125173	0.125173	0.123459	0.125405	0.123459	0.119823	0.128855	0.126978	0.134526	0.123349	0.121749	0.11993	0.123459	0.121637	0.121637	0.123349	0.123349	0.121637	0.123459	0.121637	0.119823	0.123459	0.121637	0.125287	0.119823	0.121637	0.121637	0.125287	0.119823	0.119823	0.123459	0.121637	0.11993	0.125287	0.123459	0.125405	0.114039	0.115867	0.115867	0.129026	0.129026	0.134348	0.123408	0.129026	0.129026
XZ1-TW2-COI_{XZ1}	0.130454	0.136135	0.134399	0.127122	0.125173	0.13254	0.130812	0.132799	0.130812	0.127122	0.125109	0.123247	0.126978	0.130688	0.129088	0.127243	0.130812	0.128964	0.128964	0.130688	0.130688	0.128964	0.130812	0.128964	0.127122	0.130812	0.128964	0.132667	0.127122	0.128964	0.128964	0.132667	0.127122	0.127122	0.130812	0.128964	0.127243	0.132667	0.130812	0.132799	0.117702	0.119543	0.119543	0.125274	0.125274	0.130567	0.119697	0.125274	0.125274
XZ1-TW3-COI_{XZ1}	0.132299	0.138004	0.136265	0.128964	0.127005	0.130688	0.128964	0.13094	0.128964	0.125287	0.123247	0.121392	0.125109	0.128843	0.127243	0.125405	0.128964	0.127122	0.127122	0.128843	0.128843	0.127122	0.128964	0.127122	0.125287	0.128964	0.127122	0.130812	0.125287	0.127122	0.127122	0.130812	0.125287	0.125287	0.128964	0.127122	0.125405	0.130812	0.128964	0.13094	0.115867	0.117702	0.117702	0.123408	0.123408	0.128687	0.117852	0.123408	0.123408
XZ2-HaN1-COI_{XZ2}	0.149682	0.15566	0.15389	0.146333	0.150014	0.126892	0.125173	0.121637	0.12153	0.125173	0.112081	0.110269	0.113899	0.126892	0.123459	0.121637	0.12153	0.117914	0.123349	0.126892	0.126892	0.123349	0.125173	0.12153	0.119719	0.123349	0.12153	0.123349	0.12153	0.127005	0.12153	0.123349	0.12153	0.119719	0.125173	0.123349	0.121637	0.123349	0.125173	0.121637	0.117555	0.119393	0.119393	0.112217	0.112217	0.117412	0.106792	0.112217	0.112217
XZ2-HaN2-COI_{XZ2}	0.145851	0.151776	0.150014	0.142509	0.146168	0.121428	0.119719	0.116212	0.116115	0.119719	0.112081	0.110269	0.113899	0.121428	0.118014	0.116212	0.116115	0.112537	0.117914	0.121428	0.121428	0.117914	0.119719	0.116115	0.114323	0.117914	0.116115	0.117914	0.116115	0.12153	0.116115	0.117914	0.116115	0.114323	0.119719	0.117914	0.116212	0.117914	0.119719	0.116212	0.117555	0.119393	0.119393	0.112217	0.112217	0.117412	0.106792	0.112217	0.112217
XZ3-YN1-COI_{XZ3}	0.144099	0.150014	0.148256	0.140766	0.144417	0.105795	0.10412	0.116761	0.109449	0.107666	0.0882696	0.0865183	0.090027	0.109348	0.107768	0.109554	0.107666	0.111237	0.107666	0.109348	0.109348	0.102356	0.109449	0.10589	0.109449	0.10412	0.107666	0.111237	0.10412	0.107666	0.102356	0.109449	0.10589	0.109449	0.10589	0.107666	0.104215	0.113033	0.107666	0.109554	0.090027	0.0953368	0.0953368	0.0972623	0.0972623	0.102357	0.0919241	0.0972623	0.0972623
XZ3-YN2-COI_{XZ3}	0.144099	0.150014	0.148256	0.140766	0.144417	0.105795	0.10412	0.116761	0.109449	0.107666	0.0882696	0.0865183	0.090027	0.109348	0.107768	0.109554	0.107666	0.111237	0.107666	0.109348	0.109348	0.102356	0.109449	0.10589	0.109449	0.10412	0.107666	0.111237	0.10412	0.107666	0.102356	0.109449	0.10589	0.109449	0.10589	0.107666	0.104215	0.113033	0.107666	0.109554	0.090027	0.0953368	0.0953368	0.0972623	0.0972623	0.102357	0.0919241	0.0972623	0.0972623
XZ3-YN3-COI_{XZ3}	0.146168	0.152125	0.150364	0.142838	0.146503	0.109251	0.107568	0.120279	0.112925	0.111133	0.0916611	0.0899006	0.0916611	0.112822	0.111237	0.113033	0.111133	0.114724	0.111133	0.112822	0.112822	0.105795	0.112925	0.109348	0.112925	0.107568	0.111133	0.114724	0.107568	0.111133	0.105795	0.112925	0.109348	0.112925	0.109348	0.111133	0.107666	0.116529	0.111133	0.113033	0.095201	0.100558	0.100558	0.100704	0.100704	0.105822	0.0953368	0.100704	0.100704
ZYX-LC9-COI_{ZY}	0.168529	0.174713	0.172902	0.165119	0.168902	0.127369	0.125653	0.125527	0.123815	0.123815	0.124949	0.12309	0.119393	0.125527	0.125527	0.125527	0.123573	0.125653	0.121984	0.125527	0.125527	0.120159	0.123815	0.123815	0.123815	0.121984	0.125653	0.125653	0.121984	0.125653	0.123815	0.127498	0.121984	0.123815	0.123815	0.121984	0.123692	0.127498	0.125653	0.125527	0.120944	0.124641	0.124641	0.119543	0.119543	0.124793	0.114039	0.119543	0.119543
ZYX-YN1-COI_{ZY}	0.170517	0.176729	0.174914	0.167103	0.170898	0.129217	0.127498	0.127369	0.125653	0.125653	0.126815	0.124949	0.121238	0.127369	0.127369	0.127369	0.125405	0.127498	0.123815	0.127369	0.127369	0.121984	0.125653	0.125653	0.125653	0.123815	0.127498	0.127498	0.123815	0.127498	0.125653	0.12935	0.123815	0.125653	0.125653	0.123815	0.125527	0.12935	0.127498	0.127369	0.122789	0.122789	0.122789	0.121392	0.121392	0.126655	0.115867	0.121392	0.121392
[truncated: 32 more columns]

## Sheet: TableS-reference
Table. Estimates of Evolutionary Divergence over Sequence Pairs between Groups
The number of base substitutions per site from averaging over all sequence pairs between groups are shown. Analyses were conducted using the Kimura 2-parameter model [1]. This analysis involved 81 nucleotide sequences. Codon positions included were 1st+2nd+3rd+Noncoding. All ambiguous positions were removed for each sequence pair (pairwise deletion option). There were a total of 675 positions in …
1. Kimura M. (1980). A simple method for estimating evolutionary rate of base substitutions through comparative studies of nucleotide sequences. Journal of Molecular Evolution 16:111-120.
2. Kumar S., Stecher G., Li M., Knyaz C., and Tamura K. (2018). MEGA X: Molecular Evolutionary Genetics Analysis across computing platforms. Molecular Biology and Evolution 35:1547-1549.
Disclaimer: Although utmost care has been taken to ensure the correctness of the caption, the caption text is provided "as is" without any warranty of any kind. Authors advise the user to carefully check the caption prior to its use for any purpose and report any errors or problems to the authors immediately (www.megasoftware.net). In no event shall the authors and their employers be liable for a…
